# Supplementary material for: Designing a synthetic microbial community through genome metabolic modeling to enhance plant–microbe interaction
Source: Environ Microbiome. 2023 Nov 16;18:81. doi: 10.1186/s40793-023-00536-3 (PMC10655421; doi:10.1186/s40793-023-00536-3)
Supplement: Supplementary file 2 — Additional file 2. Supplementary Tables. [file 40793_2023_536_MOESM2_ESM.xlsx]

## Sheet: Table_S1
Table S1. Metagenome-assembled genomes (MAGs) from Campos rupestres used in the study
MAG ID	MAG ID	GenBank accession	Assembly length (bp)	GC (%)	Number of contigs	N50	Number of proteins	Completeness (%)	Contamination (%)	MIMAG	Taxonomy
CP_BE_BS_40	BE_BS	GCA_019236825	8310948	66.36	939	12787	8575	92.4	2.93	High	d__Bacteria;p__Proteobacteria;c__Alphaproteobacteria;o__Reyranellales;f__Reyranellaceae;g__Reyranella;NA
CP_BE_BS_27	BE_BS	GCA_019237115	6965646	60.52	590	27982	6999	97.39	6.6	Medium	d__Bacteria;p__Binatota;c__Binatia;o__Binatales;f__Binataceae;NA;NA
CP_BE_BS_17	BE_BS	GCA_019237325	6051381	54.01	785	10797	5977	86.41	6.08	Medium	d__Bacteria;p__Verrucomicrobiota;c__Verrucomicrobiae;o__Chthoniobacterales;NA;NA;NA
CP_BE_BS_16	BE_BS	GCA_019237355	5958513	61.54	1114	6770	6602	91.45	7.65	Medium	d__Bacteria;p__Proteobacteria;c__Alphaproteobacteria;o__Acetobacterales;f__Acetobacteraceae;NA;NA
CP_BE_BS_14	BE_BS	GCA_019237345	5918907	57.9	864	9997	5795	94.69	4.78	High	d__Bacteria;p__Acidobacteriota;c__Acidobacteriae;o__Bryobacterales;f__Bryobacteraceae;NA;NA
CP_BE_BS_38	BE_BS	GCA_019236925	5854714	65.19	697	11183	6204	94.18	4.68	High	d__Bacteria;p__Actinobacteriota;c__Actinobacteria;o__Mycobacteriales;f__Mycobacteriaceae;g__Mycobacterium;NA
CP_BE_BS_28	BE_BS	GCA_019237095	5619830	63.04	603	12853	5109	94.38	1.16	High	d__Bacteria;p__Planctomycetota;c__Planctomycetes;o__Isosphaerales;f__Isosphaeraceae;NA;NA
CP_BE_BS_23	BE_BS	GCA_019237205	5455350	64.8	459	20676	5432	92.36	4.1	High	d__Bacteria;p__Proteobacteria;c__Alphaproteobacteria;o__Rhizobiales;f__Beijerinckiaceae;g__Bog-939;NA
CP_BE_BS_20	BE_BS	GCA_019237215	5013904	65	794	8221	5225	88.61	5.4	Medium	d__Bacteria;p__Proteobacteria;c__Alphaproteobacteria;o__Rhizobiales;f__Xanthobacteraceae;g__BOG-931;NA
CP_BE_BS_2	BE_BS	GCA_019237615	4801470	69.11	108	69751	4561	98.44	1.99	High	d__Bacteria;p__Proteobacteria;c__Gammaproteobacteria;o__Burkholderiales;f__Burkholderiaceae;g__Pelomonas;NA
CP_BE_BS_42	BE_BS	GCA_019236795	4733710	72.16	1270	3902	4606	71.5	6.48	Medium	d__Bacteria;p__Acidobacteriota;c__Thermoanaerobaculia;o__UBA5704;f__UBA5704;NA;NA
CP_BE_BS_1	BE_BS	GCA_019237635	4690424	55.44	188	35320	4557	96.97	1.03	High	d__Bacteria;p__Proteobacteria;c__Gammaproteobacteria;o__Enterobacterales;f__Enterobacteriaceae;g__Enterobacter_B;NA
CP_BE_BS_29	BE_BS	GCA_019237075	4451422	69.44	1388	3250	5432	62.69	6.16	Medium	d__Bacteria;p__Proteobacteria;c__Alphaproteobacteria;o__Elsterales;f__Elsteraceae;NA;NA								100	270
CP_BE_BS_19	BE_BS	GCA_019237235	4416125	67.27	764	7474	4901	68.38	9.9	Medium	d__Bacteria;p__Chloroflexota;c__UBA5177;NA;NA;NA;NA									28
CP_BE_BS_13	BE_BS	GCA_019237395	4353189	68.14	1126	4147	4268	60.41	2.25	Medium	d__Bacteria;p__Planctomycetota;c__Planctomycetes;o__Isosphaerales;f__Isosphaeraceae;NA;NA								10.3704
CP_BE_BS_37	BE_BS	GCA_019236895	4339124	55.04	907	5204	4635	74.36	9.94	Medium	d__Bacteria;p__Verrucomicrobiota;c__Verrucomicrobiae;o__Chthoniobacterales;NA;NA;NA
CP_BE_BS_46	BE_BS	GCA_019236685	4315520	68.95	1280	3379	5183	75.9	6.94	Medium	d__Bacteria;p__Actinobacteriota;c__Thermoleophilia;o__Solirubrobacterales;f__Solirubrobacteraceae;g__Palsa-465;NA
CP_BE_BS_33	BE_BS	GCA_019236995	4202886	67.61	611	9416	4241	89.9	8.53	Medium	d__Bacteria;p__Proteobacteria;c__Gammaproteobacteria;o__Steroidobacterales;f__Steroidobacteraceae;g__13-2-20CM-66-19;NA
CP_BE_BS_6	BE_BS	GCA_019237515	4198665	55.19	691	7054	4238	80.24	1.82	Medium	d__Bacteria;p__Acidobacteriota;c__Acidobacteriae;o__Acidobacteriales;f__Koribacteraceae;NA;NA
CP_BE_BS_24	BE_BS	GCA_019237175	4017575	62.75	823	5666	4378	72.5	3.15	Medium	d__Bacteria;p__Proteobacteria;c__Alphaproteobacteria;o__Elsterales;f__URHD0088;NA;NA
CP_BE_BS_4	BE_BS	GCA_019237555	3991086	62.54	417	13490	4106	94.15	1.52	High	d__Bacteria;p__Proteobacteria;c__Gammaproteobacteria;o__Burkholderiales;f__Chromobacteriaceae;g__Paludibacterium;NA
CP_BE_BS_48	BE_BS	GCA_019236695	3639103	61.54	363	12934	3363	89.16	1.25	Medium	d__Bacteria;p__Acidobacteriota;c__Acidobacteriae;o__Acidobacteriales;f__QIAW01;NA;NA
CP_BE_BS_22	BE_BS	GCA_019237225	3416510	60.1	524	8439	3327	78.61	7.51	Medium	d__Bacteria;p__Acidobacteriota;c__Acidobacteriae;o__Acidobacteriales;f__Acidobacteriaceae;g__Silvibacterium;NA
CP_BE_BS_18	BE_BS	GCA_019237295	3381810	62.47	940	3647	3953	55.05	5.16	Medium	d__Bacteria;p__Proteobacteria;c__Alphaproteobacteria;o__Elsterales;f__URHD0088;NA;NA
CP_BE_BS_26	BE_BS	GCA_019237105	3368033	65.14	857	4242	3708	77.13	9.52	Medium	d__Bacteria;p__Proteobacteria;c__Gammaproteobacteria;o__Burkholderiales;f__Burkholderiaceae;g__Paucibacter;NA
CP_BE_BS_47	BE_BS	GCA_019236735	3320608	64.99	95	59927	3175	99.07	0	High	d__Bacteria;p__Proteobacteria;c__Gammaproteobacteria;o__Burkholderiales;f__Burkholderiaceae;NA;NA
CP_BE_BS_5	BE_BS	GCA_019237535	3288262	56.64	822	4365	3722	65.87	6.72	Medium	d__Bacteria;p__Binatota;c__Binatia;o__Binatales;f__Binataceae;NA;NA
CP_BE_BS_3	BE_BS	GCA_019237595	3274562	67.63	395	11248	3631	92.35	2.84	High	d__Bacteria;p__Proteobacteria;c__Gammaproteobacteria;o__Burkholderiales;f__SG8-39;g__SCGC-AG-212-J23;NA
CP_BE_BS_25	BE_BS	GCA_019237135	3190750	62.96	423	9981	3285	69.64	2.61	Medium	d__Bacteria;p__Proteobacteria;c__Alphaproteobacteria;o__Elsterales;f__URHD0088;NA;NA
CP_BE_BS_34	BE_BS	GCA_019236975	3190071	63.68	336	14862	3256	95.49	3.7	High	d__Bacteria;p__Eremiobacterota;c__Eremiobacteria;o__UBP12;f__UBA5184;NA;NA
CP_BE_BS_39	BE_BS	GCA_019236875	3043008	54.89	681	4693	3197	77.66	1.72	Medium	d__Bacteria;p__Verrucomicrobiota;c__Verrucomicrobiae;o__Chthoniobacterales;NA;NA;NA
CP_BE_BS_32	BE_BS	GCA_019237015	3042230	64.46	921	3287	3404	53.28	8.67	Medium	d__Bacteria;p__Proteobacteria;c__Gammaproteobacteria;o__Xanthomonadales;f__Rhodanobacteraceae;g__Dyella;NA
CP_BE_BS_36	BE_BS	GCA_019236915	2999581	70.5	666	4986	3486	78.32	3.5	Medium	d__Bacteria;p__Actinobacteriota;c__Acidimicrobiia;NA;NA;NA;NA
CP_BE_BS_41	BE_BS	GCA_019236785	2572853	63.92	236	15544	2669	94.91	0.93	High	d__Bacteria;p__Eremiobacterota;c__Eremiobacteria;o__Eremiobacterales;f__Eremiobacteraceae;NA;NA
CP_BE_BS_31	BE_BS	GCA_019237025	2565422	65.38	566	5301	2951	80.33	6.58	Medium	d__Bacteria;p__Eremiobacterota;c__Eremiobacteria;o__UBP12;NA;NA;NA
CP_BE_BS_35	BE_BS	GCA_019236935	2480977	61.72	314	11187	2602	83.9	0.31	Medium	d__Bacteria;p__Eremiobacterota;c__Eremiobacteria;o__Eremiobacterales;f__Eremiobacteraceae;NA;NA
CP_BE_BS_44	BE_BS	GCA_019236775	2377053	67.27	529	4946	2708	79.84	4.47	Medium	d__Bacteria;p__Dormibacterota;c__Dormibacteria;o__UBA8260;f__UBA8260;NA;NA
CP_BE_BS_43	BE_BS	GCA_019236845	2374226	63.12	706	3421	2716	53.87	1.54	Medium	d__Bacteria;p__Proteobacteria;c__Alphaproteobacteria;o__Rhizobiales;f__Beijerinckiaceae;g__GAS188;NA
CP_BE_BS_15	BE_BS	GCA_019237315	2330080	70.27	301	11205	2642	85.75	1.11	Medium	d__Bacteria;p__Actinobacteriota;c__Thermoleophilia;o__20CM-4-69-9;f__20CM-4-69-9;g__PALSA-600;NA
CP_BE_BS_45	BE_BS	GCA_019236755	2272058	63.41	502	4820	2568	83.92	4.26	Medium	d__Bacteria;p__Eremiobacterota;c__Eremiobacteria;o__UBP12;f__UBA5184;g__Palsa-1483;NA
CP_BE_BS_30	BE_BS	GCA_019237035	2224557	62.01	506	4829	2539	72.35	5.1	Medium	d__Bacteria;p__Eremiobacterota;c__Eremiobacteria;o__UBP12;f__UBA5184;NA;NA
CP_BE_BS_11	BE_BS	GCA_019237425	2157442	70.67	183	15496	2493	87.31	8.58	Medium	d__Bacteria;p__Actinobacteriota;c__Thermoleophilia;o__20CM-4-69-9;f__20CM-4-69-9;g__Palsa-739;NA
CP_BE_BS_7	BE_BS	GCA_019237525	1892555	54.6	292	7848	2138	83.98	0.67	Medium	d__Bacteria;p__Proteobacteria;c__Alphaproteobacteria;o__Micavibrionales;NA;NA;NA
CP_BE_BS_10	BE_BS	GCA_019237435	1784257	62.38	321	6435	1965	71.1	2.96	Medium	d__Bacteria;p__Eremiobacterota;c__Eremiobacteria;o__UBP12;f__UBA5184;g__Palsa-1483;NA
CP_BE_BS_9	BE_BS	GCA_019237475	1774829	68.45	514	3488	2034	52.04	3.09	Medium	d__Bacteria;p__Proteobacteria;c__Gammaproteobacteria;o__Nevskiales;f__Nevskiaceae;g__Nevskia;NA
CP_BE_BS_21	BE_BS	GCA_019237195	1772881	62.64	500	3571	2039	54.65	2.4	Medium	d__Bacteria;p__Eremiobacterota;c__Eremiobacteria;o__UBP12;f__UBA5184;g__PALSA-1529;NA
CP_BE_BS_12	BE_BS	GCA_019237415	1763905	64.98	150	14634	1839	77.46	0.93	Medium	d__Bacteria;p__Eremiobacterota;c__Eremiobacteria;o__Eremiobacterales;f__Eremiobacteraceae;NA;NA
CP_BE_BS_8	BE_BS	GCA_019237495	858973	66.39	155	6728	1000	51.19	1.85	Medium	d__Bacteria;p__Eremiobacterota;c__Eremiobacteria;o__UBP12;f__UBA5184;NA;NA
CP_BE_RX_12	BE_RX	GCA_019235415	7626022	66.74	768	15426	7790	94.5	3.64	High	d__Bacteria;p__Proteobacteria;c__Alphaproteobacteria;o__Reyranellales;f__Reyranellaceae;g__Reyranella;NA
CP_BE_RX_4	BE_RX	GCA_019235735	6719296	56.15	1412	5381	7399	82.51	8.82	Medium	d__Bacteria;p__Binatota;c__Binatia;o__Binatales;f__Binataceae;NA;NA
CP_BE_RX_43	BE_RX	GCA_019234085	6239088	61.42	1158	6814	6919	91.12	9.15	Medium	d__Bacteria;p__Proteobacteria;c__Alphaproteobacteria;o__Acetobacterales;f__Acetobacteraceae;NA;NA
CP_BE_RX_33	BE_RX	GCA_019234345	6054106	53.94	503	19000	5830	87	8.07	Medium	d__Bacteria;p__Verrucomicrobiota;c__Verrucomicrobiae;o__Chthoniobacterales;NA;NA;NA
CP_BE_RX_46	BE_RX	GCA_019233985	5372373	67.07	33	246834	4796	99.72	8.17	Medium	d__Bacteria;p__Acidobacteriota;c__Thermoanaerobaculia;o__Gp7-AA8;f__Gp7-AA8;g__QHVT01;NA
CP_BE_RX_23	BE_RX	GCA_019234835	5365365	64.98	934	7300	5710	89.86	9.76	Medium	d__Bacteria;p__Proteobacteria;c__Alphaproteobacteria;o__Rhizobiales;f__Beijerinckiaceae;g__Bog-939;NA
CP_BE_RX_55	BE_RX	GCA_019233695	5362913	65.1	514	14979	5303	95.74	4.77	High	d__Bacteria;p__Proteobacteria;c__Alphaproteobacteria;o__Rhizobiales;f__Beijerinckiaceae;NA;NA
CP_BE_RX_18	BE_RX	GCA_019235005	5140443	65.03	919	7178	5435	93.1	8.07	Medium	d__Bacteria;p__Proteobacteria;c__Alphaproteobacteria;o__Rhizobiales;f__Xanthobacteraceae;g__BOG-931;NA
CP_BE_RX_15	BE_RX	GCA_019235295	5126552	63.46	1616	3067	6044	56.4	9.22	Medium	d__Bacteria;p__Proteobacteria;c__Alphaproteobacteria;o__Acetobacterales;f__Acetobacteraceae;g__Palsa-883;NA
CP_BE_RX_16	BE_RX	GCA_019235165	5087153	55.33	1302	4098	5226	66.67	8.78	Medium	d__Bacteria;p__Verrucomicrobiota;c__Verrucomicrobiae;o__Chthoniobacterales;NA;NA;NA
CP_BE_RX_54	BE_RX	GCA_019233755	4947278	57.82	71	90672	4311	90.43	0.87	High	d__Bacteria;p__Acidobacteriota;c__Acidobacteriae;o__Bryobacterales;f__Bryobacteraceae;NA;NA
CP_BE_RX_53	BE_RX	GCA_019233845	4718163	62.88	665	8943	4818	87.45	3.42	Medium	d__Bacteria;p__Acidobacteriota;c__Thermoanaerobaculia;o__Gp7-AA8;f__Gp7-AA8;NA;NA
CP_BE_RX_42	BE_RX	GCA_019234115	4707780	62.66	1245	3916	5419	68.45	6.15	Medium	d__Bacteria;p__Proteobacteria;c__Alphaproteobacteria;o__Rhizobiales;f__Xanthobacteraceae;NA;NA
CP_BE_RX_8	BE_RX	GCA_019235485	4628004	67.69	1129	4453	4537	59.69	1.16	Medium	d__Bacteria;p__Planctomycetota;c__Planctomycetes;o__Isosphaerales;f__Isosphaeraceae;NA;NA
CP_BE_RX_35	BE_RX	GCA_019234295	4467481	65.91	97	83869	4135	89.14	1.05	Medium	d__Bacteria;p__Proteobacteria;c__Gammaproteobacteria;o__Burkholderiales;f__Burkholderiaceae;g__Paucibacter;NA
CP_BE_RX_51	BE_RX	GCA_019233865	4444279	67.01	1056	4499	5171	65.77	3.9	Medium	d__Bacteria;p__Proteobacteria;c__Alphaproteobacteria;o__Bin95;NA;NA;NA
CP_BE_RX_50	BE_RX	GCA_019233955	4429516	69.06	260	29585	4289	92.63	3.27	High	d__Bacteria;p__Actinobacteriota;c__Actinobacteria;o__Mycobacteriales;f__Pseudonocardiaceae;g__GCA-003244245;NA
CP_BE_RX_28	BE_RX	GCA_019234635	4401411	62.94	761	7066	4511	91.11	2.79	High	d__Bacteria;p__Proteobacteria;c__Alphaproteobacteria;o__Rhizobiales;f__Beijerinckiaceae;g__GAS188;NA
CP_BE_RX_44	BE_RX	GCA_019234055	4129603	63.27	1004	4433	4662	68.06	4.31	Medium	d__Bacteria;p__Proteobacteria;c__Alphaproteobacteria;o__Elsterales;f__URHD0088;NA;NA
CP_BE_RX_30	BE_RX	GCA_019234535	4125565	56.94	1050	4128	4744	67.08	1.68	Medium	d__Bacteria;p__Binatota;c__Binatia;o__Binatales;f__Binataceae;NA;NA
CP_BE_RX_10	BE_RX	GCA_019235445	4050244	54.88	546	9696	4054	93.92	5.07	Medium	d__Bacteria;p__Verrucomicrobiota;c__Verrucomicrobiae;o__Chthoniobacterales;NA;NA;NA
CP_BE_RX_24	BE_RX	GCA_019234745	3983098	62.54	606	9341	4002	84.25	3.87	Medium	d__Bacteria;p__Proteobacteria;c__Gammaproteobacteria;o__Burkholderiales;f__Chitinimonadaceae;NA;NA
CP_BE_RX_36	BE_RX	GCA_019234215	3980811	56.88	921	4637	4077	65.13	1.71	Medium	d__Bacteria;p__Acidobacteriota;c__Acidobacteriae;o__Acidobacteriales;f__Koribacteraceae;g__Gp1-AA122;NA
CP_BE_RX_20	BE_RX	GCA_019234975	3938378	62.97	773	5725	4124	82.9	2.16	Medium	d__Bacteria;p__Proteobacteria;c__Alphaproteobacteria;o__Rhizobiales;f__Beijerinckiaceae;g__GAS188;NA
CP_BE_RX_25	BE_RX	GCA_019234815	3928987	64.89	125	49212	3549	96.94	3.46	High	d__Bacteria;p__Proteobacteria;c__Gammaproteobacteria;o__Burkholderiales;f__Burkholderiaceae;NA;NA
CP_BE_RX_27	BE_RX	GCA_019234825	3877256	62.89	1136	3514	4592	60.42	4.9	Medium	d__Bacteria;p__Proteobacteria;c__Alphaproteobacteria;o__Acetobacterales;f__Acetobacteraceae;g__Palsa-883;NA
CP_BE_RX_13	BE_RX	GCA_019235245	3593493	68.22	401	12812	3532	85.25	6.05	Medium	d__Bacteria;p__Proteobacteria;c__Gammaproteobacteria;o__Steroidobacterales;f__Steroidobacteraceae;g__13-2-20CM-66-19;NA
CP_BE_RX_22	BE_RX	GCA_019234945	3500327	59.27	256	19672	3125	73.09	1.99	Medium	d__Bacteria;p__Acidobacteriota;c__Acidobacteriae;o__Acidobacteriales;f__Acidobacteriaceae;g__Silvibacterium;NA
CP_BE_RX_7	BE_RX	GCA_019235595	3405187	42.54	427	9903	3476	85.59	2.94	Medium	d__Bacteria;p__Bacteroidota;c__Bacteroidia;o__Sphingobacteriales;f__Sphingobacteriaceae;g__Mucilaginibacter;NA
CP_BE_RX_26	BE_RX	GCA_019234735	3142109	63.65	399	11293	3271	89.94	3.24	Medium	d__Bacteria;p__Eremiobacterota;c__Eremiobacteria;o__UBP12;f__UBA5184;NA;NA
CP_BE_RX_32	BE_RX	GCA_019234515	2949072	66.57	923	3185	3442	56.96	3.87	Medium	d__Bacteria;p__Proteobacteria;c__Alphaproteobacteria;o__Rhizobiales;f__Beijerinckiaceae;g__Bog-939;NA
CP_BE_RX_41	BE_RX	GCA_019234125	2938848	65.26	859	3457	3474	69.18	3.95	Medium	d__Bacteria;p__Proteobacteria;c__Alphaproteobacteria;o__Elsterales;f__URHD0088;NA;NA
CP_BE_RX_48	BE_RX	GCA_019234035	2766354	69.15	442	7623	3065	86.48	1.08	Medium	d__Bacteria;p__Dormibacterota;c__Dormibacteria;o__UBA8260;f__UBA8260;NA;NA
CP_BE_RX_34	BE_RX	GCA_019234305	2746345	63.76	645	4743	3051	74.58	5.26	Medium	d__Bacteria;p__Eremiobacterota;c__Eremiobacteria;o__UBP12;f__UBA5184;NA;NA
CP_BE_RX_19	BE_RX	GCA_019235075	2714926	69.26	857	3114	3289	65.46	5.71	Medium	d__Bacteria;p__Actinobacteriota;c__Thermoleophilia;o__Solirubrobacterales;f__Solirubrobacteraceae;g__Palsa-465;NA
CP_BE_RX_11	BE_RX	GCA_019235465	2634475	66.87	767	3493	3215	61.11	6.7	Medium	d__Bacteria;p__Proteobacteria;c__Alphaproteobacteria;o__Reyranellales;f__Reyranellaceae;NA;NA
CP_BE_RX_6	BE_RX	GCA_019235645	2514015	69.07	680	3829	3133	74.78	2.99	Medium	d__Bacteria;p__Actinobacteriota;c__Acidimicrobiia;NA;NA;NA;NA
CP_BE_RX_3	BE_RX	GCA_019235715	2497415	63.89	107	34739	2489	94.36	0	High	d__Bacteria;p__Eremiobacterota;c__Eremiobacteria;o__Eremiobacterales;f__Eremiobacteraceae;NA;NA
CP_BE_RX_39	BE_RX	GCA_019234155	2489853	65.9	106	41853	2487	98.21	3.24	High	d__Bacteria;p__Eremiobacterota;c__Eremiobacteria;o__UBP12;f__UBA5184;g__Palsa-1483;NA
CP_BE_RX_31	BE_RX	GCA_019234525	2373775	71.02	795	2942	2794	58.72	7.06	Medium	d__Bacteria;p__Actinobacteriota;c__Acidimicrobiia;o__Acidimicrobiales;f__RAAP-2;NA;NA
CP_BE_RX_29	BE_RX	GCA_019234545	2372168	61.75	311	10664	2461	80.36	0.41	Medium	d__Bacteria;p__Eremiobacterota;c__Eremiobacteria;o__Eremiobacterales;f__Eremiobacteraceae;NA;NA
CP_BE_RX_38	BE_RX	GCA_019234195	2370994	61.78	771	3068	2515	54.37	3.78	Medium	d__Bacteria;p__Planctomycetota;c__Planctomycetes;o__Isosphaerales;f__Isosphaeraceae;NA;NA
CP_BE_RX_47	BE_RX	GCA_019234005	2324817	63.08	543	4800	2608	75.5	6.76	Medium	d__Bacteria;p__Eremiobacterota;c__Eremiobacteria;o__UBP12;f__UBA5184;g__Palsa-1483;NA
CP_BE_RX_37	BE_RX	GCA_019234315	2307187	68.69	642	3657	2598	68.22	3.36	Medium	d__Bacteria;p__Proteobacteria;c__Gammaproteobacteria;o__Steroidobacterales;f__Steroidobacteraceae;g__13-2-20CM-66-19;NA
CP_BE_RX_14	BE_RX	GCA_019235235	2214186	70.38	277	12085	2539	84.39	2.16	Medium	d__Bacteria;p__Actinobacteriota;c__Thermoleophilia;o__20CM-4-69-9;f__20CM-4-69-9;g__PALSA-600;NA
CP_BE_RX_45	BE_RX	GCA_019234075	2182565	58.54	639	3534	2233	51.27	0.07	Medium	d__Bacteria;p__Acidobacteriota;c__Acidobacteriae;o__UBA7541;f__UBA7541;g__UBA7541;NA
CP_BE_RX_40	BE_RX	GCA_019234175	2148235	70.63	440	5607	2683	83.3	4.02	Medium	d__Bacteria;p__Actinobacteriota;c__Thermoleophilia;o__20CM-4-69-9;f__20CM-4-69-9;g__Palsa-739;NA
CP_BE_RX_1	BE_RX	GCA_019235825	2042364	62.46	449	4931	2319	80.51	2.78	Medium	d__Bacteria;p__Eremiobacterota;c__Eremiobacteria;o__UBP12;f__UBA5184;g__PALSA-1529;NA
CP_BE_RX_9	BE_RX	GCA_019235435	1971949	67.79	115	23880	1844	58.24	1.72	Medium	d__Bacteria;p__Proteobacteria;c__Gammaproteobacteria;o__Burkholderiales;f__Burkholderiaceae;g__Paucibacter;NA
CP_BE_RX_49	BE_RX	GCA_019233975	1880182	54.75	41	93344	1846	95.76	0	High	d__Bacteria;p__Proteobacteria;c__Alphaproteobacteria;o__Micavibrionales;NA;NA;NA
CP_BE_RX_52	BE_RX	GCA_019233825	1875379	54.86	122	19379	1855	72.97	1.35	Medium	d__Bacteria;p__Verrucomicrobiota;c__Verrucomicrobiae;o__Chthoniobacterales;NA;NA;NA
CP_BE_RX_21	BE_RX	GCA_019234965	1763097	68.3	490	3703	2148	58.85	4.01	Medium	d__Bacteria;p__Dormibacterota;c__Dormibacteria;o__UBA8260;f__UBA8260;NA;NA
CP_BE_RX_17	BE_RX	GCA_019235155	1721707	62.14	464	3706	2098	58.64	2.57	Medium	d__Bacteria;p__Eremiobacterota;c__Eremiobacteria;o__UBP12;NA;NA;NA
CP_BE_RX_2	BE_RX	GCA_019235795	1671561	59.04	500	3319	2008	63.85	6.02	Medium	d__Bacteria;p__Eremiobacterota;c__Eremiobacteria;o__UBP12;f__UBA5184;NA;NA
CP_BE_RX_5	BE_RX	GCA_019235625	1428401	62.14	165	11470	1505	53.15	2.31	Medium	d__Bacteria;p__Eremiobacterota;c__Eremiobacteria;o__UBP12;f__UBA5184;NA;NA
CP_BM_ER_18	BM_ER	GCA_019247515	8308357	65.91	579	26834	8150	95.38	5.26	Medium	d__Bacteria;p__Chloroflexota;c__UBA6077;o__UBA6077;NA;NA;NA
CP_BM_ER_6	BM_ER	GCA_019237945	8125829	69.16	632	17999	7750	95.94	3.57	High	d__Bacteria;p__Myxococcota;c__Polyangia;o__Haliangiales;f__Haliangiaceae;NA;NA
CP_BM_ER_5	BM_ER	GCA_019237995	7211878	63.74	722	14564	7327	91.46	3.07	High	d__Bacteria;p__Chloroflexota;c__UBA6077;o__UBA6077;NA;NA;NA
CP_BM_ER_37	BM_ER	GCA_019247135	6920496	64.75	1149	8079	7338	93.78	6.74	Medium	d__Bacteria;p__Chloroflexota;c__UBA6077;o__UBA6077;NA;NA;NA
CP_BM_ER_76	BM_ER	GCA_019261985	6487584	58.79	138	65302	5870	95.65	3.48	High	d__Bacteria;p__Acidobacteriota;c__Acidobacteriae;o__Bryobacterales;f__Bryobacteraceae;g__Palsa-187;NA
CP_BM_ER_69	BM_ER	GCA_019246235	6002568	62.76	916	8362	6426	89.96	6.34	Medium	d__Bacteria;p__Proteobacteria;c__Alphaproteobacteria;o__Rhizobiales;f__Xanthobacteraceae;NA;NA
CP_BM_ER_57	BM_ER	GCA_019246535	5833605	69.87	400	25988	5816	97.81	2.71	High	d__Bacteria;p__Actinobacteriota;c__Thermoleophilia;o__Solirubrobacterales;f__Solirubrobacteraceae;g__Palsa-465;NA
CP_BM_ER_30	BM_ER	GCA_019247295	5708431	68.81	1312	4737	6206	81.78	4.07	Medium	d__Bacteria;p__Chloroflexota;c__UBA6077;NA;NA;NA;NA
CP_BM_ER_55	BM_ER	GCA_019246595	5539720	62.54	1148	5403	6122	89.52	6.76	Medium	d__Bacteria;p__Proteobacteria;c__Alphaproteobacteria;o__Elsterales;f__URHD0088;NA;NA
CP_BM_ER_20	BM_ER	GCA_019247495	5299842	62.77	247	36088	4897	99.79	3.23	High	d__Bacteria;p__Acidobacteriota;c__Thermoanaerobaculia;o__Gp7-AA8;f__Gp7-AA8;NA;NA
CP_BM_ER_28	BM_ER	GCA_019247305	5211134	66.6	206	48549	5267	83.17	4.22	Medium	d__Bacteria;p__Actinobacteriota;c__Actinobacteria;o__Mycobacteriales;f__Pseudonocardiaceae;g__GCA-003244245;NA
CP_BM_ER_15	BM_ER	GCA_019237645	4929627	57.11	853	7322	5338	80.2	6.96	Medium	d__Bacteria;p__Binatota;c__Binatia;o__Binatales;f__Binataceae;NA;NA
CP_BM_ER_56	BM_ER	GCA_019246555	4910110	66.33	254	37119	4926	85.76	4.06	Medium	d__Bacteria;p__Actinobacteriota;c__Actinobacteria;o__Mycobacteriales;f__Pseudonocardiaceae;g__GCA-003244245;NA
CP_BM_ER_58	BM_ER	GCA_019246575	4890538	57.41	1060	5017	5030	75.1	4.3	Medium	d__Bacteria;p__Acidobacteriota;c__Acidobacteriae;o__Bryobacterales;f__Bryobacteraceae;NA;NA
CP_BM_ER_52	BM_ER	GCA_019246665	4860667	62.44	546	12220	4742	89.53	3.33	Medium	d__Bacteria;p__Proteobacteria;c__Alphaproteobacteria;o__Rhizobiales;f__Beijerinckiaceae;g__GAS188;NA
CP_BM_ER_4	BM_ER	GCA_019237975	4847242	58.91	1359	3682	5278	73.59	2.98	Medium	d__Bacteria;p__Acidobacteriota;c__Acidobacteriae;o__Bryobacterales;f__Bryobacteraceae;g__PSRJ01;NA
CP_BM_ER_41	BM_ER	GCA_019247095	4748742	52.3	1155	4261	4973	60.12	2.31	Medium	d__Bacteria;p__Chloroflexota;c__Ktedonobacteria;o__Ktedonobacterales;f__Ktedonobacteraceae;g__UBA11361;NA
CP_BM_ER_78	BM_ER	GCA_019262005	4732242	54.17	684	8905	4631	91.55	4.05	High	d__Bacteria;p__Verrucomicrobiota;c__Verrucomicrobiae;o__Chthoniobacterales;NA;NA;NA
CP_BM_ER_24	BM_ER	GCA_019247415	4723972	68.98	920	5948	5265	73.72	2.69	Medium	d__Bacteria;p__Actinobacteriota;c__Thermoleophilia;o__Solirubrobacterales;f__Solirubrobacteraceae;g__Palsa-465;NA
CP_BM_ER_1	BM_ER	GCA_019238055	4720510	61.41	516	12184	4832	90.21	1.3	High	d__Bacteria;p__Proteobacteria;c__Alphaproteobacteria;o__Elsterales;f__URHD0088;NA;NA
CP_BM_ER_47	BM_ER	GCA_019246915	4691803	62.04	1149	4346	5366	72.08	4.34	Medium	d__Bacteria;p__Proteobacteria;c__Alphaproteobacteria;o__Acetobacterales;f__Acetobacteraceae;g__Palsa-883;NA
CP_BM_ER_36	BM_ER	GCA_019247145	4674253	57.72	793	6920	4475	83.45	4.27	Medium	d__Bacteria;p__Acidobacteriota;c__Acidobacteriae;o__Acidobacteriales;f__Koribacteraceae;g__Gp1-AA145;NA
CP_BM_ER_10	BM_ER	GCA_019237825	4658254	64.88	317	20845	4477	65.19	2.14	Medium	d__Bacteria;p__Proteobacteria;c__Alphaproteobacteria;o__Rhizobiales;f__Xanthobacteraceae;g__BOG-931;NA
CP_BM_ER_17	BM_ER	GCA_019247525	4624973	54.5	1120	4411	4865	50.62	2.61	Medium	d__Bacteria;p__Acidobacteriota;c__Acidobacteriae;o__Bryobacterales;f__Bryobacteraceae;NA;NA
CP_BM_ER_32	BM_ER	GCA_019247235	4543754	55.79	958	5280	4653	77.23	3.3	Medium	d__Bacteria;p__Acidobacteriota;c__Acidobacteriae;o__Acidobacteriales;f__Koribacteraceae;g__Gp1-AA145;NA
CP_BM_ER_54	BM_ER	GCA_019246615	4393843	55.8	879	5660	4539	58.7	5.07	Medium	d__Bacteria;p__Acidobacteriota;c__Acidobacteriae;o__Bryobacterales;f__Bryobacteraceae;NA;NA
CP_BM_ER_63	BM_ER	GCA_019246425	4377492	65.18	1048	4554	4823	77.8	5.59	Medium	d__Bacteria;p__Proteobacteria;c__Alphaproteobacteria;o__Rhizobiales;f__Beijerinckiaceae;NA;NA
CP_BM_ER_7	BM_ER	GCA_019237935	4296836	62.54	1137	3987	5028	62.33	3.41	Medium	d__Bacteria;p__Proteobacteria;c__Alphaproteobacteria;o__Rhizobiales;f__Xanthobacteraceae;NA;NA
CP_BM_ER_50	BM_ER	GCA_019246795	4279158	71.1	424	15261	4328	94.11	4.3	High	d__Bacteria;p__Actinobacteriota;c__Actinobacteria;o__Streptosporangiales;f__Streptosporangiaceae;NA;NA
CP_BM_ER_77	BM_ER	GCA_019245855	4228576	68.17	1105	3940	4838	58.93	6.93	Medium	d__Bacteria;p__Chloroflexota;c__UBA5177;o__UBA5177;f__UBA5177;NA;NA
CP_BM_ER_80	BM_ER	GCA_019245755	4174904	67.66	82	86600	4041	98.86	1.48	High	d__Bacteria;p__Actinobacteriota;c__Actinobacteria;o__Mycobacteriales;f__Mycobacteriaceae;NA;NA
CP_BM_ER_12	BM_ER	GCA_019247675	4129238	64.89	189	60925	4084	74.79	2.3	Medium	d__Bacteria;p__Actinobacteriota;c__Actinobacteria;o__Mycobacteriales;f__Pseudonocardiaceae;g__GCA-003244245;NA
CP_BM_ER_33	BM_ER	GCA_019247215	4096008	65.03	972	4572	4679	77.99	4.71	Medium	d__Bacteria;p__Proteobacteria;c__Alphaproteobacteria;o__Elsterales;f__URHD0088;NA;NA
CP_BM_ER_9	BM_ER	GCA_019237835	4046574	62.89	680	7549	4192	86.73	1.93	Medium	d__Bacteria;p__Proteobacteria;c__Alphaproteobacteria;o__Rhizobiales;f__Beijerinckiaceae;g__GAS188;NA
CP_BM_ER_53	BM_ER	GCA_019246625	3961341	35.77	461	12373	4186	98.54	0	High	d__Archaea;p__Crenarchaeota;c__Nitrososphaeria;o__Nitrososphaerales;f__Nitrososphaeraceae;NA;NA
CP_BM_ER_11	BM_ER	GCA_019237795	3894335	67.43	825	5585	4361	82.23	9.64	Medium	d__Bacteria;p__Proteobacteria;c__Alphaproteobacteria;o__Elsterales;f__URHD0088;NA;NA
CP_BM_ER_43	BM_ER	GCA_019247075	3879239	68.15	367	16824	4061	91.91	2.31	High	d__Bacteria;p__Actinobacteriota;c__Thermoleophilia;o__Solirubrobacterales;f__Solirubrobacteraceae;g__Palsa-465;NA
CP_BM_ER_66	BM_ER	GCA_019246375	3857578	65.15	736	6103	4177	86.43	2.14	Medium	d__Bacteria;p__Actinobacteriota;c__Actinobacteria;o__Mycobacteriales;f__Mycobacteriaceae;g__Mycobacterium;NA
CP_BM_ER_71	BM_ER	GCA_019246215	3809496	53.75	443	12743	3660	97.3	2.03	High	d__Bacteria;p__Verrucomicrobiota;c__Verrucomicrobiae;o__Chthoniobacterales;NA;NA;NA
CP_BM_ER_23	BM_ER	GCA_019247425	3751137	53.26	1149	3270	3913	53.62	0.24	Medium	d__Bacteria;p__Armatimonadota;c__Abditibacteria;o__Abditibacteriales;f__Abditibacteriaceae;NA;NA
CP_BM_ER_72	BM_ER	GCA_019246095	3442389	50.6	976	3603	3564	57.07	1.96	Medium	d__Bacteria;p__Chloroflexota;c__Ktedonobacteria;o__Ktedonobacterales;f__Ktedonobacteraceae;NA;NA
CP_BM_ER_21	BM_ER	GCA_019247445	3422361	57.34	894	4051	3645	71.71	6.38	Medium	d__Bacteria;p__Acidobacteriota;c__Acidobacteriae;o__Bryobacterales;f__Bryobacteraceae;NA;NA
CP_BM_ER_51	BM_ER	GCA_019246655	3403452	71.23	1017	3394	3594	57.43	1.65	Medium	d__Bacteria;p__Gemmatimonadota;c__Gemmatimonadetes;NA;NA;NA;NA
CP_BM_ER_35	BM_ER	GCA_019247255	3358902	71.1	685	5675	3795	82.19	3.4	Medium	d__Bacteria;p__Proteobacteria;c__Alphaproteobacteria;o__Rhizobiales;f__Beijerinckiaceae;NA;NA
CP_BM_ER_16	BM_ER	GCA_019237625	3339559	62.7	830	4462	3598	63.8	3.2	Medium	d__Bacteria;p__Proteobacteria;c__Alphaproteobacteria;o__Rhizobiales;f__Beijerinckiaceae;g__GAS188;NA
CP_BM_ER_62	BM_ER	GCA_019246475	3290813	69.96	777	4626	3931	65.58	4.35	Medium	d__Bacteria;p__Actinobacteriota;c__Acidimicrobiia;o__Acidimicrobiales;f__GCA-2861595;NA;NA
CP_BM_ER_22	BM_ER	GCA_019247455	3279301	54.93	310	15995	3272	93.28	2.56	High	d__Bacteria;p__Acidobacteriota;c__Blastocatellia;o__Pyrinomonadales;f__Pyrinomonadaceae;g__OLB17;NA
CP_BM_ER_34	BM_ER	GCA_019247195	3179962	69.36	257	17855	3027	90.89	4.67	High	d__Bacteria;p__Proteobacteria;c__Gammaproteobacteria;o__Steroidobacterales;f__Steroidobacteraceae;g__13-2-20CM-66-19;NA
CP_BM_ER_2	BM_ER	GCA_019238035	3153819	64.46	774	4405	3400	78.16	3.41	Medium	d__Bacteria;p__Proteobacteria;c__Gammaproteobacteria;o__Steroidobacterales;f__Steroidobacteraceae;NA;NA
CP_BM_ER_31	BM_ER	GCA_019247245	3114417	57.14	548	6632	3792	85.38	1.75	Medium	d__Bacteria;p__Actinobacteriota;c__Rubrobacteria;o__Rubrobacterales;f__Rubrobacteraceae;g__Rubrobacter_A;NA
CP_BM_ER_26	BM_ER	GCA_019247345	3059878	64.65	630	5395	3761	75.8	3.4	Medium	d__Bacteria;p__Proteobacteria;c__Gammaproteobacteria;o__Burkholderiales;f__SG8-39;g__SCGC-AG-212-J23;NA
CP_BM_ER_49	BM_ER	GCA_019246845	2965523	57.48	774	3983	3099	57.05	2.66	Medium	d__Bacteria;p__Acidobacteriota;c__Blastocatellia;o__Pyrinomonadales;f__Pyrinomonadaceae;g__QHXM01;NA
CP_BM_ER_65	BM_ER	GCA_019246695	2866424	67.92	722	4262	3479	61.25	6.91	Medium	d__Bacteria;p__Actinobacteriota;c__Acidimicrobiia;NA;NA;NA;NA
CP_BM_ER_8	BM_ER	GCA_019237875	2844364	69.61	768	3929	3271	61.05	2.02	Medium	d__Bacteria;p__Eremiobacterota;c__Eremiobacteria;o__UBP12;f__UBA5184;g__Palsa-1478;NA
CP_BM_ER_60	BM_ER	GCA_019246495	2835493	69.94	580	5482	3203	82.23	4.42	Medium	d__Bacteria;p__Actinobacteriota;c__Actinobacteria;o__Frankiales;NA;NA;NA
CP_BM_ER_40	BM_ER	GCA_019247055	2833547	69.75	815	3594	3411	63.71	5.57	Medium	d__Bacteria;p__Actinobacteriota;c__Acidimicrobiia;o__IMCC26256;f__PALSA-555;NA;NA
CP_BM_ER_39	BM_ER	GCA_019247105	2748705	70.33	659	4421	3204	75.26	4.84	Medium	d__Bacteria;p__Actinobacteriota;c__Thermoleophilia;o__Solirubrobacterales;f__Solirubrobacteraceae;g__Palsa-465;NA
CP_BM_ER_14	BM_ER	GCA_019247595	2664164	64.29	732	3669	3267	68.52	2.37	Medium	d__Bacteria;p__Proteobacteria;c__Alphaproteobacteria;o__UBA1301;f__UBA1301;g__UBA6038;NA
CP_BM_ER_19	BM_ER	GCA_019247535	2661615	65.84	578	5254	3055	78.96	7.42	Medium	d__Bacteria;p__Actinobacteriota;c__Thermoleophilia;o__Solirubrobacterales;f__Solirubrobacteraceae;g__Palsa-465;NA
CP_BM_ER_59	BM_ER	GCA_019246515	2654459	70.31	661	4336	3115	77.18	4.82	Medium	d__Bacteria;p__Actinobacteriota;c__Actinobacteria;o__Frankiales;f__Frankiaceae;NA;NA
CP_BM_ER_61	BM_ER	GCA_019246455	2641004	61.88	465	6929	3020	83.81	4.12	Medium	d__Bacteria;p__Proteobacteria;c__Alphaproteobacteria;o__Rhizobiales;f__Xanthobacteraceae;g__Pseudolabrys;NA
CP_BM_ER_13	BM_ER	GCA_019247575	2638215	61.27	623	4735	3021	76.02	1.73	Medium	d__Bacteria;p__Proteobacteria;c__Alphaproteobacteria;o__UBA1301;f__UBA1301;g__UBA6038;NA
CP_BM_ER_82	BM_ER	GCA_019245575	2602759	70.04	46	83263	2545	96.3	0.19	High	d__Bacteria;p__Dormibacterota;c__Dormibacteria;o__UBA8260;f__UBA8260;NA;NA
CP_BM_ER_64	BM_ER	GCA_019246415	2589554	63.22	332	10377	2846	82.53	1.58	Medium	d__Bacteria;p__Proteobacteria;c__Alphaproteobacteria;o__Rhizobiales;f__Xanthobacteraceae;g__Pseudolabrys;NA
CP_BM_ER_75	BM_ER	GCA_019245935	2571850	55.99	689	3914	2932	59.77	6.41	Medium	d__Bacteria;p__Acidobacteriota;c__Blastocatellia;o__Pyrinomonadales;f__Pyrinomonadaceae;g__OLB17;NA
CP_BM_ER_42	BM_ER	GCA_019247025	2536498	66.82	755	3384	3045	59.99	2.41	Medium	d__Bacteria;p__Actinobacteriota;c__Actinobacteria;o__Mycobacteriales;f__Mycobacteriaceae;NA;NA
CP_BM_ER_68	BM_ER	GCA_019246335	2495554	71.25	227	16098	2568	91.9	1.8	High	d__Bacteria;p__Actinobacteriota;c__Thermoleophilia;o__Solirubrobacterales;f__Thermoleophilaceae;NA;NA
CP_BM_ER_79	BM_ER	GCA_019245815	2492943	58.57	592	4455	2904	82.17	0.46	Medium	d__Bacteria;p__Eremiobacterota;c__Eremiobacteria;o__UBP12;f__UBA5184;NA;NA
CP_BM_ER_70	BM_ER	GCA_019246195	2456177	50.6	690	3615	2700	61.67	3.38	Medium	d__Bacteria;p__Verrucomicrobiota;c__Verrucomicrobiae;o__Chthoniobacterales;NA;NA;NA
CP_BM_ER_73	BM_ER	GCA_019246075	2302368	62.8	535	4676	2519	77.74	5.12	Medium	d__Bacteria;p__Eremiobacterota;c__Eremiobacteria;o__UBP12;f__UBA5184;NA;NA
CP_BM_ER_44	BM_ER	GCA_019247015	2297239	67.34	631	3733	2590	57.68	2.83	Medium	d__Bacteria;p__Proteobacteria;c__Gammaproteobacteria;o__Steroidobacterales;f__Steroidobacteraceae;g__13-2-20CM-66-19;NA
CP_BM_ER_81	BM_ER	GCA_019245695	2256427	59.88	669	3424	2555	55.17	0.32	Medium	d__Bacteria;p__Acidobacteriota;c__Acidobacteriae;o__Acidobacteriales;f__Koribacteraceae;NA;NA
CP_BM_ER_29	BM_ER	GCA_019247365	2247726	63.94	630	3600	2376	61.81	1.04	Medium	d__Bacteria;p__Verrucomicrobiota;c__Verrucomicrobiae;o__Chthoniobacterales;NA;NA;NA
CP_BM_ER_45	BM_ER	GCA_019246975	2191630	62.75	532	4423	2530	73.77	3.78	Medium	d__Bacteria;p__Proteobacteria;c__Alphaproteobacteria;o__UBA1301;f__UBA1301;g__UBA6038;NA
CP_BM_ER_3	BM_ER	GCA_019237985	1736892	59.37	478	3695	2094	74.36	8.8	Medium	d__Bacteria;p__Eremiobacterota;c__Eremiobacteria;o__UBP12;f__UBA5184;NA;NA
CP_BM_ER_38	BM_ER	GCA_019247155	1733348	62.57	473	3779	1944	57.61	1.96	Medium	d__Bacteria;p__Verrucomicrobiota;c__Verrucomicrobiae;NA;NA;NA;NA
CP_BM_ER_25	BM_ER	GCA_019247395	1693667	62.34	337	5784	1935	75.95	1.08	Medium	d__Bacteria;p__Eremiobacterota;c__Eremiobacteria;o__UBP12;f__UBA5184;g__Palsa-1483;NA
CP_BM_ER_46	BM_ER	GCA_019246925	1660673	64.36	410	4228	1912	73.34	2.78	Medium	d__Bacteria;p__Eremiobacterota;c__Eremiobacteria;o__UBP12;f__UBA5184;g__Palsa-1483;NA
CP_BM_ER_74	BM_ER	GCA_019245995	1644403	64.46	312	5837	1842	86.06	0.93	Medium	d__Bacteria;p__Eremiobacterota;c__Eremiobacteria;o__UBP12;f__UBA5184;g__Palsa-1483;NA
CP_BM_ER_48	BM_ER	GCA_019246835	1498587	64.89	463	3303	1601	51.74	1.84	Medium	d__Bacteria;p__Elusimicrobiota;c__Elusimicrobia;o__F11;f__F11;NA;NA
CP_BM_ER_27	BM_ER	GCA_019247335	861556	57.71	89	13062	1010	66.48	0.08	Medium	d__Bacteria;p__Patescibacteria;c__Paceibacteria;o__UBA9983_A;f__UBA2163;g__UBA10103;NA
CP_BM_ER_67	BM_ER	GCA_019246385	691262	51.98	109	8098	825	61.97	0.85	Medium	d__Bacteria;p__Patescibacteria;c__Paceibacteria;o__UBA9983_A;f__UBA2163;g__1-14-0-10-45-20;NA
CP_BM_RX_62	BM_RX	GCA_019241745	8724722	65.72	703	22385	8753	93.4	5.15	Medium	d__Bacteria;p__Chloroflexota;c__UBA6077;o__UBA6077;NA;NA;NA
CP_BM_RX_45	BM_RX	GCA_019242285	7832116	64.86	979	11414	8071	95.07	7.82	Medium	d__Bacteria;p__Proteobacteria;c__Alphaproteobacteria;o__Rhizobiales;f__Xanthobacteraceae;g__Bradyrhizobium;NA
CP_BM_RX_15	BM_RX	GCA_019243205	7798303	56.7	1140	9175	7811	93.65	6.57	Medium	d__Bacteria;p__Acidobacteriota;c__Acidobacteriae;o__Bryobacterales;f__Bryobacteraceae;NA;NA
CP_BM_RX_24	BM_RX	GCA_019242875	7248211	58.76	820	13107	7041	95.22	4.78	High	d__Bacteria;p__Acidobacteriota;c__Acidobacteriae;o__Bryobacterales;f__Bryobacteraceae;g__Palsa-187;NA
CP_BM_RX_79	BM_RX	GCA_019241285	6629031	62.64	680	14325	6756	88.16	3.47	Medium	d__Bacteria;p__Proteobacteria;c__Alphaproteobacteria;o__Rhizobiales;f__Xanthobacteraceae;NA;NA
CP_BM_RX_59	BM_RX	GCA_019242065	6246971	66.11	1196	6064	6681	86.63	5.94	Medium	d__Bacteria;p__Chloroflexota;c__UBA6077;NA;NA;NA;NA
CP_BM_RX_34	BM_RX	GCA_019242475	6142585	67.12	145	66372	4952	88.32	6.04	Medium	d__Bacteria;p__Acidobacteriota;c__Blastocatellia;o__Pyrinomonadales;f__Pyrinomonadaceae;g__QHXN01;NA
CP_BM_RX_30	BM_RX	GCA_019242685	5867892	56.49	1205	5825	6165	88.97	7.1	Medium	d__Bacteria;p__Acidobacteriota;c__Acidobacteriae;o__Bryobacterales;f__Bryobacteraceae;NA;NA
CP_BM_RX_50	BM_RX	GCA_019242155	5769545	59.08	560	13908	5531	95.13	2.91	High	d__Bacteria;p__Acidobacteriota;c__Acidobacteriae;o__Bryobacterales;f__Bryobacteraceae;g__PSRJ01;NA
CP_BM_RX_36	BM_RX	GCA_019242445	5633487	66.51	1401	4305	6534	71	3.67	Medium	d__Bacteria;p__Proteobacteria;c__Alphaproteobacteria;o__Rhizobiales;f__Xanthobacteraceae;g__PALSA-894;NA
CP_BM_RX_49	BM_RX	GCA_019242175	5607540	65.78	686	10924	5267	84.12	6.38	Medium	d__Bacteria;p__Acidobacteriota;c__Thermoanaerobaculia;o__Gp7-AA8;f__Gp7-AA8;g__QHVT01;NA
CP_BM_RX_3	BM_RX	GCA_019243545	5477439	62.88	143	69569	4999	98.72	4.38	High	d__Bacteria;p__Acidobacteriota;c__Thermoanaerobaculia;o__Gp7-AA8;f__Gp7-AA8;NA;NA
CP_BM_RX_35	BM_RX	GCA_019242465	5446740	46.79	852	7427	5730	86.41	4.85	Medium	d__Bacteria;p__Cyanobacteria;c__Cyanobacteriia;o__Cyanobacteriales;f__Chroococcidiopsidaceae;NA;NA
CP_BM_RX_16	BM_RX	GCA_019243155	5437485	66.48	540	14363	5473	94.84	7.02	Medium	d__Bacteria;p__Actinobacteriota;c__Actinobacteria;o__Mycobacteriales;f__Mycobacteriaceae;g__Mycobacterium;NA
CP_BM_RX_33	BM_RX	GCA_019242485	5407800	53.21	44	294819	5032	99.23	1.02	High	d__Bacteria;p__Proteobacteria;c__Gammaproteobacteria;o__Enterobacterales;f__Enterobacteriaceae;g__Metakosakonia;s__Metakosakonia intestini
CP_BM_RX_5	BM_RX	GCA_019243445	5355486	67.34	414	17031	5051	95.96	3.69	High	d__Bacteria;p__Actinobacteriota;c__Actinobacteria;o__Streptomycetales;f__Streptomycetaceae;NA;NA
CP_BM_RX_40	BM_RX	GCA_019242375	5008474	62.41	509	14146	4860	91.54	4.19	High	d__Bacteria;p__Proteobacteria;c__Alphaproteobacteria;o__Rhizobiales;f__Beijerinckiaceae;g__GAS188;NA
CP_BM_RX_54	BM_RX	GCA_019242055	4960370	64.78	1266	4208	5625	72.22	5.28	Medium	d__Bacteria;p__Chloroflexota;c__UBA6077;o__UBA6077;NA;NA;NA
CP_BM_RX_73	BM_RX	GCA_019241535	4945828	57.82	425	17239	4389	97.19	3.28	High	d__Bacteria;p__Acidobacteriota;c__Acidobacteriae;o__Acidobacteriales;f__Koribacteraceae;g__Gp1-AA145;NA
CP_BM_RX_48	BM_RX	GCA_019242185	4917533	61.82	872	6918	4835	91.19	9.95	Medium	d__Bacteria;p__Verrucomicrobiota;c__Verrucomicrobiae;o__Chthoniobacterales;NA;NA;NA
CP_BM_RX_77	BM_RX	GCA_019241415	4778911	65.22	1010	5375	5197	86.08	7.28	Medium	d__Bacteria;p__Proteobacteria;c__Alphaproteobacteria;o__Rhizobiales;f__Beijerinckiaceae;NA;NA
CP_BM_RX_74	BM_RX	GCA_019241525	4717936	65.2	148	60441	4668	93.14	3.74	High	d__Bacteria;p__Actinobacteriota;c__Actinobacteria;o__Mycobacteriales;f__Pseudonocardiaceae;g__GCA-003244245;NA
CP_BM_RX_17	BM_RX	GCA_019243065	4694815	57.07	1306	3666	5098	66.61	2.62	Medium	d__Bacteria;p__Acidobacteriota;c__Acidobacteriae;o__Acidobacteriales;f__Koribacteraceae;g__Gp1-AA122;NA
CP_BM_RX_7	BM_RX	GCA_019243375	4637050	63.52	1144	4277	5170	74.13	5.56	Medium	d__Bacteria;p__Proteobacteria;c__Alphaproteobacteria;o__Rhizobiales;f__Beijerinckiaceae;g__Bog-939;NA
CP_BM_RX_56	BM_RX	GCA_019242075	4552862	61.1	1079	4538	4877	66.72	3.41	Medium	d__Bacteria;p__Proteobacteria;c__Alphaproteobacteria;o__Rhizobiales;f__Xanthobacteraceae;g__Bradyrhizobium;NA
CP_BM_RX_14	BM_RX	GCA_019243195	4471216	65.04	285	20257	4316	70.31	0	Medium	d__Bacteria;p__Proteobacteria;c__Alphaproteobacteria;o__Rhizobiales;f__Xanthobacteraceae;g__BOG-931;NA
CP_BM_RX_67	BM_RX	GCA_019241635	4423598	70.09	394	15737	4519	77.19	4.84	Medium	d__Bacteria;p__Actinobacteriota;c__Thermoleophilia;o__Solirubrobacterales;f__Solirubrobacteraceae;g__Palsa-465;NA
CP_BM_RX_82	BM_RX	GCA_019241195	4394645	53.88	453	14082	4229	97.3	4.73	High	d__Bacteria;p__Verrucomicrobiota;c__Verrucomicrobiae;o__Chthoniobacterales;NA;NA;NA
CP_BM_RX_65	BM_RX	GCA_019241685	4361974	65.17	964	4988	4926	89.44	8.29	Medium	d__Bacteria;p__Proteobacteria;c__Alphaproteobacteria;o__Elsterales;f__URHD0088;NA;NA
CP_BM_RX_27	BM_RX	GCA_019242905	4286962	58.95	1288	3369	4641	61.64	8.38	Medium	d__Bacteria;p__Acidobacteriota;c__Acidobacteriae;o__Bryobacterales;f__Bryobacteraceae;NA;NA
CP_BM_RX_2	BM_RX	GCA_019243475	4178231	57.19	512	10998	3926	93.38	2.86	High	d__Bacteria;p__Acidobacteriota;c__Acidobacteriae;o__Acidobacteriales;f__Gp1-AA112;NA;NA
CP_BM_RX_37	BM_RX	GCA_019242435	4161173	54.19	621	7841	4169	87.57	2.36	Medium	d__Bacteria;p__Verrucomicrobiota;c__Verrucomicrobiae;o__Chthoniobacterales;NA;NA;NA
CP_BM_RX_78	BM_RX	GCA_019241275	4155876	67.69	127	52481	4069	97.17	1.37	High	d__Bacteria;p__Actinobacteriota;c__Actinobacteria;o__Mycobacteriales;f__Mycobacteriaceae;NA;NA
CP_BM_RX_64	BM_RX	GCA_019241715	4047296	62.95	879	5281	4365	78.92	7.59	Medium	d__Bacteria;p__Proteobacteria;c__Alphaproteobacteria;o__Rhizobiales;f__Beijerinckiaceae;g__GAS188;NA
CP_BM_RX_58	BM_RX	GCA_019241915	4044911	67.24	727	6934	4443	89.17	6.43	Medium	d__Bacteria;p__Proteobacteria;c__Alphaproteobacteria;o__Elsterales;f__URHD0088;NA;NA
CP_BM_RX_25	BM_RX	GCA_019242855	4028756	55.8	941	4715	4252	78.69	5.54	Medium	d__Bacteria;p__Acidobacteriota;c__Acidobacteriae;o__Bryobacterales;f__Bryobacteraceae;NA;NA
CP_BM_RX_10	BM_RX	GCA_019243315	3926026	67.73	883	4869	4189	70.98	6.89	Medium	d__Bacteria;p__Planctomycetota;c__Brocadiae;o__MHYJ01;NA;NA;NA
CP_BM_RX_52	BM_RX	GCA_019242135	3812195	66.69	724	6376	4246	89.97	3.57	Medium	d__Bacteria;p__Actinobacteriota;c__Actinobacteria;o__Mycobacteriales;f__Mycobacteriaceae;NA;NA
CP_BM_RX_26	BM_RX	GCA_019242845	3809934	58.07	467	10569	3807	64.01	3.88	Medium	d__Bacteria;p__Acidobacteriota;c__Acidobacteriae;o__Bryobacterales;f__Bryobacteraceae;NA;NA
CP_BM_RX_19	BM_RX	GCA_019243075	3794735	64.45	459	10748	3863	68.79	1.03	Medium	d__Bacteria;p__Proteobacteria;c__Alphaproteobacteria;o__Rhizobiales;f__Xanthobacteraceae;g__Bradyrhizobium;NA
CP_BM_RX_72	BM_RX	GCA_019241515	3794449	50.36	1065	3644	3984	64.63	5.35	Medium	d__Bacteria;p__Chloroflexota;c__Ktedonobacteria;o__Ktedonobacterales;f__Ktedonobacteraceae;NA;NA
CP_BM_RX_22	BM_RX	GCA_019243005	3776992	60.73	469	10921	3652	87.37	5.52	Medium	d__Bacteria;p__Verrucomicrobiota;c__Verrucomicrobiae;o__Chthoniobacterales;NA;NA;NA
CP_BM_RX_20	BM_RX	GCA_019243095	3699801	62.99	1067	3493	4332	69.37	4.41	Medium	d__Bacteria;p__Proteobacteria;c__Alphaproteobacteria;o__Elsterales;f__URHD0088;NA;NA
CP_BM_RX_31	BM_RX	GCA_019242655	3698945	62.44	434	11995	3885	86.77	1.73	Medium	d__Bacteria;p__Proteobacteria;c__Alphaproteobacteria;o__Rhizobiales;f__Beijerinckiaceae;NA;NA
CP_BM_RX_85	BM_RX	GCA_019241095	3675225	50.81	692	5989	3774	81.06	3.04	Medium	d__Bacteria;p__Verrucomicrobiota;c__Verrucomicrobiae;o__Chthoniobacterales;NA;NA;NA
CP_BM_RX_6	BM_RX	GCA_019243415	3668038	65.09	833	4947	4138	80.1	4.46	Medium	d__Bacteria;p__Actinobacteriota;c__Actinobacteria;o__Mycobacteriales;f__Mycobacteriaceae;g__Mycobacterium;NA
CP_BM_RX_81	BM_RX	GCA_019241255	3646683	69.99	801	5056	4327	87.23	8.97	Medium	d__Bacteria;p__Actinobacteriota;c__Acidimicrobiia;o__Acidimicrobiales;f__GCA-2861595;NA;NA
CP_BM_RX_76	BM_RX	GCA_019241425	3578841	67.47	350	14440	3610	88.15	2.77	Medium	d__Bacteria;p__Proteobacteria;c__Alphaproteobacteria;o__Acetobacterales;f__Acetobacteraceae;NA;NA
CP_BM_RX_51	BM_RX	GCA_019242165	3493927	68.37	819	4660	3957	74.17	7.99	Medium	d__Bacteria;p__Proteobacteria;c__Alphaproteobacteria;o__Caulobacterales;f__Caulobacteraceae;g__BOG-935;NA
CP_BM_RX_23	BM_RX	GCA_019242975	3444070	64.47	907	4031	3728	72.78	6.11	Medium	d__Bacteria;p__Proteobacteria;c__Gammaproteobacteria;o__Steroidobacterales;f__Steroidobacteraceae;NA;NA
CP_BM_RX_83	BM_RX	GCA_019241085	3423288	63.57	170	33623	3055	90.32	2.7	High	d__Bacteria;p__Verrucomicrobiota;c__Verrucomicrobiae;o__Chthoniobacterales;NA;NA;NA
CP_BM_RX_42	BM_RX	GCA_019242325	3412379	68.2	388	12067	3658	92.17	3.15	High	d__Bacteria;p__Actinobacteriota;c__Thermoleophilia;o__Solirubrobacterales;f__Solirubrobacteraceae;g__Palsa-465;NA
CP_BM_RX_8	BM_RX	GCA_019243385	3401982	61.72	1107	3034	3816	55.29	4.09	Medium	d__Bacteria;p__Proteobacteria;c__Gammaproteobacteria;o__Steroidobacterales;f__Steroidobacteraceae;NA;NA
CP_BM_RX_11	BM_RX	GCA_019243275	3271391	64.88	755	4798	3714	75.89	4.4	Medium	d__Bacteria;p__Actinobacteriota;c__Actinobacteria;o__Mycobacteriales;f__Mycobacteriaceae;g__Mycobacterium;NA
CP_BM_RX_4	BM_RX	GCA_019243495	3168510	54.81	963	3293	3531	51.29	3.23	Medium	d__Bacteria;p__Verrucomicrobiota;c__Verrucomicrobiae;o__Chthoniobacterales;NA;NA;NA
CP_BM_RX_39	BM_RX	GCA_019242395	3135161	61.16	295	16839	3278	96.74	3.62	High	d__Bacteria;p__Proteobacteria;c__Alphaproteobacteria;o__UBA1301;f__UBA1301;g__UBA6038;NA
CP_BM_RX_18	BM_RX	GCA_019243085	3056481	67.39	800	4000	3564	68.51	4.11	Medium	d__Bacteria;p__Actinobacteriota;c__Actinobacteria;o__Mycobacteriales;f__Mycobacteriaceae;NA;NA
CP_BM_RX_12	BM_RX	GCA_019243265	3040587	69.75	893	3494	3540	52.52	3.08	Medium	d__Bacteria;p__Proteobacteria;c__Alphaproteobacteria;o__Acetobacterales;f__Acetobacteraceae;g__Palsa-883;NA
CP_BM_RX_43	BM_RX	GCA_019242275	3037629	61.85	355	11152	3187	92.38	2.42	High	d__Bacteria;p__Proteobacteria;c__Alphaproteobacteria;o__UBA1301;f__UBA1301;g__UBA6038;NA
CP_BM_RX_47	BM_RX	GCA_019242235	2971654	62.89	773	4099	3278	68.09	2.98	Medium	d__Bacteria;p__Proteobacteria;c__Alphaproteobacteria;o__Rhizobiales;f__Beijerinckiaceae;g__GAS188;NA
CP_BM_RX_69	BM_RX	GCA_019241625	2959604	69.55	479	7763	3044	87.68	4.17	Medium	d__Bacteria;p__Proteobacteria;c__Gammaproteobacteria;o__Steroidobacterales;f__Steroidobacteraceae;g__13-2-20CM-66-19;NA
CP_BM_RX_46	BM_RX	GCA_019242255	2945875	62.25	766	4170	3532	70.91	7.14	Medium	d__Bacteria;p__Proteobacteria;c__Alphaproteobacteria;o__Rhizobiales;f__Xanthobacteraceae;g__Pseudolabrys;NA
CP_BM_RX_61	BM_RX	GCA_019241805	2944937	67.9	473	8243	3127	91.37	2.4	High	d__Bacteria;p__Actinobacteriota;c__Actinobacteria;o__Mycobacteriales;f__Jatrophihabitantaceae;g__Iso899;NA
CP_BM_RX_68	BM_RX	GCA_019241615	2887542	58.65	701	4369	3145	69.3	5.74	Medium	d__Bacteria;p__Acidobacteriota;c__Acidobacteriae;o__Bryobacterales;f__Bryobacteraceae;NA;NA
CP_BM_RX_66	BM_RX	GCA_019241645	2872242	61.03	53	100741	2807	99.13	2.58	High	d__Bacteria;p__Proteobacteria;c__Alphaproteobacteria;o__UBA1301;f__UBA1301;g__UBA6038;NA
CP_BM_RX_80	BM_RX	GCA_019241305	2807926	62.72	227	16949	2733	94.65	1.7	High	d__Bacteria;p__Eremiobacterota;c__Eremiobacteria;o__UBP12;f__UBA5184;NA;NA
CP_BM_RX_70	BM_RX	GCA_019241585	2776321	59.95	740	3985	3063	64.63	1.38	Medium	d__Bacteria;p__Acidobacteriota;c__Acidobacteriae;o__Acidobacteriales;f__QIAW01;NA;NA
CP_BM_RX_75	BM_RX	GCA_019241495	2720489	67.94	335	10697	2900	94.95	2.14	High	d__Bacteria;p__Actinobacteriota;c__Acidimicrobiia;o__Acidimicrobiales;f__Palsa-688;NA;NA
CP_BM_RX_53	BM_RX	GCA_019242115	2714780	67.21	830	3264	3160	63.27	6.21	Medium	d__Bacteria;p__Proteobacteria;c__Alphaproteobacteria;o__Elsterales;f__URHD0088;NA;NA
CP_BM_RX_1	BM_RX	GCA_019243535	2675540	62.91	688	4205	3084	57.87	9.24	Medium	d__Bacteria;p__Proteobacteria;c__Alphaproteobacteria;o__Rhizobiales;f__Beijerinckiaceae;NA;NA
CP_BM_RX_32	BM_RX	GCA_019242595	2658821	57.99	716	3880	2907	66.85	1.14	Medium	d__Bacteria;p__Planctomycetota;c__Phycisphaerae;o__UBA1161;f__UBA1161;NA;NA
CP_BM_RX_57	BM_RX	GCA_019241975	2644387	64.36	707	3820	3244	69.89	4.42	Medium	d__Bacteria;p__Proteobacteria;c__Alphaproteobacteria;o__UBA1301;f__UBA1301;g__UBA6038;NA
CP_BM_RX_41	BM_RX	GCA_019242355	2622057	65.8	287	13891	2815	94.92	2.24	High	d__Bacteria;p__Proteobacteria;c__Alphaproteobacteria;o__Sphingomonadales;f__Sphingomonadaceae;g__Sphingomonas_A;NA
CP_BM_RX_63	BM_RX	GCA_019241735	2618251	56.09	482	6091	2682	81.87	3.59	Medium	d__Bacteria;p__Acidobacteriota;c__Acidobacteriae;o__Acidobacteriales;f__Koribacteraceae;g__PALSA-188;NA
CP_BM_RX_84	BM_RX	GCA_019241055	2572670	35.91	683	3939	2862	73.97	2.75	Medium	d__Archaea;p__Crenarchaeota;c__Nitrososphaeria;o__Nitrososphaerales;f__Nitrososphaeraceae;NA;NA
CP_BM_RX_29	BM_RX	GCA_019242645	2571268	66.91	55	72548	2387	51.52	0.87	Medium	d__Bacteria;p__Proteobacteria;c__Alphaproteobacteria;o__Elsterales;f__URHD0088;NA;NA
CP_BM_RX_13	BM_RX	GCA_019243215	2556991	61.99	637	4227	2998	69.45	3.47	Medium	d__Bacteria;p__Proteobacteria;c__Alphaproteobacteria;o__Rhizobiales;f__Xanthobacteraceae;g__Pseudolabrys;NA
CP_BM_RX_9	BM_RX	GCA_019243345	2503447	70.25	399	7762	2578	78.34	6.88	Medium	d__Bacteria;p__Proteobacteria;c__Gammaproteobacteria;o__Steroidobacterales;f__Steroidobacteraceae;g__13-2-20CM-66-19;NA
CP_BM_RX_55	BM_RX	GCA_019242035	2469256	70.26	267	12698	2602	93.29	1.3	High	d__Bacteria;p__Dormibacterota;c__Dormibacteria;o__UBA8260;f__UBA8260;NA;NA
CP_BM_RX_38	BM_RX	GCA_019242385	2224686	67.74	365	7311	2311	72.25	4.08	Medium	d__Bacteria;p__Proteobacteria;c__Gammaproteobacteria;o__Steroidobacterales;f__Steroidobacteraceae;g__13-2-20CM-66-19;NA
CP_BM_RX_44	BM_RX	GCA_019242315	2157669	69.31	467	5349	2413	53.7	1.29	Medium	d__Bacteria;p__Proteobacteria;c__Alphaproteobacteria;o__Acetobacterales;f__Acetobacteraceae;g__Acidisphaera;NA
CP_BM_RX_28	BM_RX	GCA_019242675	2048466	34.13	557	3784	2173	67.33	1.29	Medium	d__Bacteria;p__Proteobacteria;c__Gammaproteobacteria;o__UBA5158;f__UBA5158;g__UBA4722;NA
CP_BM_RX_60	BM_RX	GCA_019241755	1847658	36.34	405	4853	2050	82.14	1.07	Medium	d__Bacteria;p__Proteobacteria;c__Gammaproteobacteria;o__UBA5158;f__UBA5158;g__2-12-FULL-43-28;NA
CP_BM_RX_71	BM_RX	GCA_019241545	1634244	54.55	415	4160	1882	64.83	3.72	Medium	d__Bacteria;p__Verrucomicrobiota;c__Verrucomicrobiae;o__Chthoniobacterales;f__UBA10450;g__AV40;NA
CP_BM_RX_21	BM_RX	GCA_019243035	1544399	64.38	337	5515	1809	54.46	4.7	Medium	d__Bacteria;p__Proteobacteria;c__Alphaproteobacteria;o__Sphingomonadales;f__Sphingomonadaceae;g__Sphingomonas_A;NA

## Sheet: Table_S2
	Table S2. SMBL content of root exudate-mimicking growth media used as seed
	<species id="M_CU__43__2_c" name="Cu2+" compartment="c"/>
	<species id="M_NI__43__2_c" name="Ni2+" compartment="c"/>
	<species id="M_H2CO3_c" name="carbonic acid" compartment="c"/>
	<species id="M_CIT_c" name="citrate" compartment="c"/>
	<species id="M_RIBOFLAVIN_c" name="ribloflavin" compartment="c"/>
	<species id="M_MN__43__2_c" name="Mn2+" compartment="c"/>
	<species id="M_CPD__45__22421_c" name="sodium bicarbonate" compartment="c"/>
	<species id="M_ZN__43__2_c" name="Zn2+" compartment="c"/>
	<species id="M_CPD__45__22930_c" name="sodium hydroxide" compartment="c"/>
	<species id="M_BORATE_c" name="borate" compartment="c"/>
	<species id="M_AMMONIA_c" name="ammonia" compartment="c"/>
	<species id="M_MGCL2_c" name="magnesium dichloride" compartment="c"/>
	<species id="M_CPD__45__8886_c" name="Sr2+" compartment="c"/>
	<species id="M_LIPOIC__45__ACID_c" name="(R)-lipoate" comaprtment="c"/>
	<species id="M_H2S2O3_c" name="thiosulfate" comaprtment="c"/>
	<species id="M_NIACINE_c" name="nicotinate" compartment="c"/>
	<species id="M_PYRIDOXINE_c" name="pyridoxine" compartment="c"/>
	<species id="M_P__45__AMINO__45__BENZOATE_c" name="4-aminobenzoate" compartment="c"/>
	<species id="M_CO__43__2_c" name="Co2+" compartment="c"/>
	<species id="M_ADENOSYLCOBALAMIN_c" name="adenosylcobalamin" compartment="c"/>
	<species id="M_CPD__45__10188_c" name="Triglycollamic acid" compartment="c"/>
	<species id="M_SELENITE_c" name="selenite" compartment="c"/>
	<species id="M_TUNGSTATE_c" name="tungstate" compartment="c"/>
	<species id="M_NA__43___c" name="Na+" compartment="c"/>
	<species id="M_CA__43__2_c" name="Ca2+" compartment="c"/>
	<species id="M_FE__43__2_c" name="Fe2+" compartment="c"/>
	<species id="M_PANTOTHENATE_c" name="(R)-pantothenate" compartment="c"/>
	<species id="M_FE__43__3_c" name="Fe3+" compartment="c"/>
	<species id="M_SULFATE_c" name="sulfate" compartment="c"/>
	<species id="M_THIAMINE_c" name="thiamine" compartment="c"/>
	<species id="M_BR__45___c" name="bromide" comaprtment="c"/>
	<species id="M_CL__45___c" name="Cl-" compartment="c"/>
	<species id="M_BIOTIN_c" name="biotin" compartment="c"/>
	<species id="M_K__43___c" name="K+" compartment="c"/>
	<species id="M_MG__43__2_c" name="Mg2+" compartment="c"/>
	<species id="M_CPD__45__12826_c" name="folate" compartment="c"/>
	<!-- ARE -->
	<species id="M_Glucopyranose_c" name="D-glucopyranose" compartment="c"/> <!-- glucose 1 -->
	<species id="M_ALPHA__45__GLUCOSE_c" name="α-D-glucopyranose" compartment="c"/> <!-- glucose 2 -->
	<species id="M_GLC_c" name="β-D-glucopyranose" compartment="c"/> <!-- glucose 3 -->
	<species id="M_BETA__45__D__45__FRUCTOSE_c" name="β-D-fructofuranose" compartment="c"/> <!-- fructose 1 -->
	<species id="M_CPD__45__15382_c" name="keto-D-fructose" compartment="c"/> <!-- fructose 2 -->
	<species id="M_SUCROSE_c" name="sucrose" compartment="c"/>
	<species id="M_CIT_c" name="citrate" compartment="c"/>
	<species id="M_Lactate_c" name="lactate" compartment="c"/> <!-- lactate 1 -->
	<species id="M_D__45__LACTATE_c" name="(R)-lactate" compartment="c"/> <!-- lactate 2 -->
	<species id="M_L__45__LACTATE_c" name="(S)-lactate" compartment="c"/> <!-- lactate 3 -->
	<species id="M_SUC_c" name="succinate" compartment="c"/>
	<species id="M_L__45__ALPHA__45__ALANINE_c" name="L-alanine" compartment="c"/>
	<species id="M_SER_c" name="L-serine" compartment="c"/>
	<species id="M_GLT_c" name="L-glutamate" compartment="c"/>
	<!-- Cofactors -->
	<species id="M_NAD_c" name="NAD" compartment="c" boundaryCondition="false"/>
	<species id="M_NADP_c" name="NADP" compartment="c" boundaryCondition="false"/>
	<species id="M_ADP_c" name="ADP" compartment="c" boundaryCondition="false"/>
	<species id="M_WATER_c" name="WATER" compartment="c"/>
	<species id="M_ATP_c" name="WATER" compartment="c"/>
	<species id="M_NADPH_c" name="NADPH" compartment="c"/>
	<species id="M_PROTON_c" name="PROTON" compartment="c"/>
	<species id="M_OXYGEN__45__MOLECULE_c" name="OXYGEN" compartment="c"/>
	<species id="M_Pi_c" name="Pi" compartment="c"/>
	<species id="M_PPI_c" name="PPi" compartment="c"/>
	<species id="M_CARBON__45__DIOXIDE_c" name="CARBON-DIOXYDE" compartment="c"/>
	<species id="M_CO__45__A_c" name="CO-A" compartment="c"/>
	<species id="M_UDP_c" name="UDP" compartment="c"/>
	<species id="M_NADH_c" name="NADH" compartment="c"/>
	<species id="M_AMP_c" name="AMP" compartment="c"/>
	<species id="M_AMMONIA_c" name="AMMONIA" compartment="c"/>
	<species id="M_HYDROGEN__45__PEROXIDE_c" name="HYDROGEN-PEROXYDE" compartment="c"/>
	<species id="M_Acceptor_c" name="Acceptor" compartment="c"/>
	<species id="M_Donor__45__H2_c" name="Donor" compartment="c"/>
	<species id="M_3__45__5__45__ADP_c" name="3-5-ADP" compartment="c"/>
	<species id="M_GDP_c" name="GDP" compartment="c"/>
	<species id="M_CARBON__45__MONOXIDE_c" name="CARBON-MONOXYDE" compartment="c"/>
	<species id="M_GTP_c" name="GTP" compartment="c"/>
	<species id="M_FAD_c" name="FAD" compartment="c"/>

## Sheet: Table_S3
	Table S3. Targeted predicted producible metabolites
	M_WATER_c
	M_NADP_c
	M_NADPH_c
	M_ATP_c
	M_PPI_c
	M_CO__43__2_c
	M_ADP_c
	M_CO__45__A_c
	M_UDP_c
	M_NAD_c
	M_NADH_c
	M_AMP_c
	M_PAPS_c
	M_GDP_c
	M_GTP_c
	M_FAD_c
	M_SER_c
	M_INDOLE_PYRUVATE_c
	M_GLY_c
	M_PRO_c
	M_NITROGEN__45__MOLECULE_c
	M_INDOLE_PYRUVATE_c
	M_INDOLE_ACETATE_AUXIN_c
	M_INDOLE_c
	M_INDOLE__45__3__45__GLYCEROL__45__P_c
	M_SHIKIMATE_c
	M_HYDROGEN__45__PEROXIDE_c
	M_SPERMINE_c
	M_AMMONIA_c
	M_4__45__FUMARYL__45__ACETOACETATE_c
	M_Lactate_c
	M_L__45__ARGININO__45__SUCCINATE_c
	M_OXALO__45__SUCCINATE_c
	M_SHIKIMATE__45__5P_c
	M_MALEATE_c
	M_S__45__CITRAMALATE_c
	M_FORMATE_c
	M_CIS__45__ACONITATE_c
	M_Pi_c
	M_SUC_c
	M_FRUCTOSE__45__6P_c
	M_OXYGEN__45__MOLECULE_c
	M_NITRATE_c
	M_ACET_c
	M_OXALACETIC_ACID_c
	M_AMMONIA_c
	M_Reduced__45__2Fe__45__2S__45__Ferredoxins_c
	M_Elemental__45__Sulfur_c
	M_CPD__45__846_c
	M_CPD__45__731_c
	M_CPD__45__24844_c
	M_L__45__LACTATE_c
	M_Acyl__45__Phosphates_c
	M_ASN_c
	M_CPD__45__3633_c
	M_MAL_c
	M_H2CO3_c
	M_FE__43__2_c
	M_SUPER__45__OXIDE_c
	M_FE__43__3_c
	M_ENTEROBACTIN_c
	M_FERRIC__45__ENTEROBACTIN__45__COMPLEX_c
	M_NITRATE_e
	M_NITRITE_e
	M_SUC_e
	M_FUM_e
	M_FE__43__2_e
	M_BCCP__45__biotin__45__L__45__lysine_c
	M_biotin__45__L__45__lysine__45__in__45__BCCP__45__dimers_c
	M_S2O3_c
	M_CELLULOSE_c
	M_UREA_c
	M_SELENITE_c
	M_SELENATE_c
	M_FRU_e
	M_D__45__TRYPTOPHAN_c
	M_HCN_c
	M_K__43___e
	M_INDOLE_c
	R_TRYPTOPHAN__45__RXN
	M_ARG_c
	M_L__45__ASPARTATE_c
	M_ASN_c
	M_CYS_c
	M_GLN_c
	M_GLY_c
	M_HIS_c
	M_ILE_c
	M_LEU_c
	M_MET_c
	M_PHE_c
	M_PRO_c
	M_THR_c
	M_TRP_c
	M_TYR_c
	M_VAL_c
	M_THIAMINE__45__PYROPHOSPHATE_c
	M_RIBOFLAVIN_c
	M_NIACINE_c
	M_PANTOTHENATE_c
	M_PYRIDOXINE_c
	M_BIOTIN_c
	M_THF_c
	M_ADENOSYLCOBALAMIN_c
	M_CPD__45__734_c
	M_INDOLE_ACETATE_AUXIN_c
	M_CPD__45__110_c
	M_CPD__45__693_c
	M_ETHYLENE__45__CMPD_c
	R_INORGPYROPHOSPHAT__45__RXN
	R_NITRITE__45__REDUCTASE__45__CYTOCHROME__45__RXN
	R_NITRATE__45__REDUCTASE__45__CYTOCHROME__45__RXN
	R_NITRATE__45__REDUCTASE__45__NADPH__45__RXN
	R_NITRATE__45__REDUCTASE__45__CYTOCHROME__45__RXN
	R_RXN0__45__6385
	R_MALIC__45__NADP__45__RXN
	M_trp_L_c
	M_3ig3p_c
	M_fdxrd_c
	M_n2_c
	M_pro_L_c
	M_CPD__45__8624_c
	M_GLYCEROL__45__3P_c

## Sheet: Table_S4
	Table S4. Stats GSMN reconstruction
	Sample ID	General stat info	Values
	BE_BS	Number of genomes	48
	BE_BS	Number of reactions in all GSMN	2790
	BE_BS	Number of compounds in all GSMN	3094
	BE_BS	Average reactions per GSMN	827.08(+/- 239.87)
	BE_BS	Average compounds per GSMN	1155.81(+/- 258.57)
	BE_BS	Average genes per GSMN	694.15(+/- 228.86)
	BE_BS	Average pathways per GSMN	20.83(+/- 15.50)
	BE_BS	Percentage of reactions associated with genes	91.74(+/- 1.06)
	BE_RX	Number of genomes: 55	55
	BE_RX	Number of reactions in all GSMN: 2341	2341
	BE_RX	Number of compounds in all GSMN: 2708	2708
	BE_RX	Average reactions per GSMN: 797.64(+/- 197.83)	797.64(+/- 197.83)
	BE_RX	Average compounds per GSMN: 1129.73(+/- 224.91)	1129.73(+/- 224.91)
	BE_RX	Average genes per GSMN: 665.22(+/- 206.17)	665.22(+/- 206.17)
	BE_RX	Average pathways per GSMN: 17.18(+/- 10.54)	17.18(+/- 10.54)
	BE_RX	Percentage of reactions associated with genes: 91.56(+/- 1.05)	91.56(+/- 1.05)
	BM_ER	Number of genomes: 82	82
	BM_ER	Number of reactions in all GSMN: 2506	2506
	BM_ER	Number of compounds in all GSMN: 2913	2913
	BM_ER	Average reactions per GSMN: 772.95(+/- 190.45)	772.95(+/- 190.45)
	BM_ER	Average compounds per GSMN: 1101.15(+/- 225.65)	1101.15(+/- 225.65)
	BM_ER	Average genes per GSMN: 645.35(+/- 181.45)	645.35(+/- 181.45)
	BM_ER	Average pathways per GSMN: 16.91(+/- 9.37)	16.91(+/- 9.37)
	BM_ER	Percentage of reactions associated with genes: 91.42(+/- 1.09)	91.42(+/- 1.09)
	BM_RX	Number of genomes: 85	85
	BM_RX	Number of reactions in all GSMN: 2956	2956
	BM_RX	Number of compounds in all GSMN: 3285	3285
	BM_RX	Average reactions per GSMN: 853.72(+/- 180.60)	853.72(+/- 180.60)
	BM_RX	Average compounds per GSMN: 1193.07(+/- 193.44)	1193.07(+/- 193.44)
	BM_RX	Average genes per GSMN: 716.81(+/- 175.35)	716.81(+/- 175.35)
	BM_RX	Average pathways per GSMN: 20.49(+/- 11.77)	20.49(+/- 11.77)
	BM_RX	Percentage of reactions associated with genes: 91.69(+/- 1.04)	91.69(+/- 1.04)

## Sheet: Table_S5
Table S5. Stats GSMN reconstruction for indiviual MAGs
Sample ID	GenBank accession	Taxonomy	nb_reactions	nb_reactions_with_genes	nb_genes	nb_compounds	nb_pathways
BE_BS	GCA_019236785	d__Bacteria;p__Eremiobacterota;c__Eremiobacteria;o__Eremiobacterales;f__Eremiobacteraceae;NA;NA	667	608	521	973	15
BE_BS	GCA_019236695	d__Bacteria;p__Acidobacteriota;c__Acidobacteriae;o__Acidobacteriales;f__QIAW01;NA;NA	753	700	587	1090	14
BE_BS	GCA_019237095	d__Bacteria;p__Planctomycetota;c__Planctomycetes;o__Isosphaerales;f__Isosphaeraceae;NA;NA	854	793	782	1168	21
BE_BS	GCA_019237025	d__Bacteria;p__Eremiobacterota;c__Eremiobacteria;o__UBP12;NA;NA;NA	737	681	585	1053	11
BE_BS	GCA_019236895	d__Bacteria;p__Verrucomicrobiota;c__Verrucomicrobiae;o__Chthoniobacterales;NA;NA;NA	803	747	714	1128	19
BE_BS	GCA_019237425	d__Bacteria;p__Actinobacteriota;c__Thermoleophilia;o__20CM-4-69-9;f__20CM-4-69-9;g__Palsa-739;NA	722	657	553	1021	26
BE_BS	GCA_019237615	d__Bacteria;p__Proteobacteria;c__Gammaproteobacteria;o__Burkholderiales;f__Burkholderiaceae;g__Pelomonas;NA	1152	1069	915	1503	45
BE_BS	GCA_019237205	d__Bacteria;p__Proteobacteria;c__Alphaproteobacteria;o__Rhizobiales;f__Beijerinckiaceae;g__Bog-939;NA	1137	1046	983	1473	41
BE_BS	GCA_019237015	d__Bacteria;p__Proteobacteria;c__Gammaproteobacteria;o__Xanthomonadales;f__Rhodanobacteraceae;g__Dyella;NA	851	781	682	1247	7
BE_BS	GCA_019237225	d__Bacteria;p__Acidobacteriota;c__Acidobacteriae;o__Acidobacteriales;f__Acidobacteriaceae;g__Silvibacterium;NA	809	735	625	1106	21
BE_BS	GCA_019237075	d__Bacteria;p__Proteobacteria;c__Alphaproteobacteria;o__Elsterales;f__Elsteraceae;NA;NA	816	755	801	1202	8
BE_BS	GCA_019237215	d__Bacteria;p__Proteobacteria;c__Alphaproteobacteria;o__Rhizobiales;f__Xanthobacteraceae;g__BOG-931;NA	1088	1009	980	1455	37
BE_BS	GCA_019236975	d__Bacteria;p__Eremiobacterota;c__Eremiobacteria;o__UBP12;f__UBA5184;NA;NA	778	716	611	1097	16
BE_BS	GCA_019237395	d__Bacteria;p__Planctomycetota;c__Planctomycetes;o__Isosphaerales;f__Isosphaeraceae;NA;NA	657	594	592	963	13
BE_BS	GCA_019237475	d__Bacteria;p__Proteobacteria;c__Gammaproteobacteria;o__Nevskiales;f__Nevskiaceae;g__Nevskia;NA	600	541	415	890	8
BE_BS	GCA_019237135	d__Bacteria;p__Proteobacteria;c__Alphaproteobacteria;o__Elsterales;f__URHD0088;NA;NA	835	753	643	1217	19
BE_BS	GCA_019237315	d__Bacteria;p__Actinobacteriota;c__Thermoleophilia;o__20CM-4-69-9;f__20CM-4-69-9;g__PALSA-600;NA	714	649	577	1027	23
BE_BS	GCA_019237175	d__Bacteria;p__Proteobacteria;c__Alphaproteobacteria;o__Elsterales;f__URHD0088;NA;NA	858	770	732	1223	14
BE_BS	GCA_019236935	d__Bacteria;p__Eremiobacterota;c__Eremiobacteria;o__Eremiobacterales;f__Eremiobacteraceae;NA;NA	638	579	461	931	15
BE_BS	GCA_019237535	d__Bacteria;p__Binatota;c__Binatia;o__Binatales;f__Binataceae;NA;NA	697	627	552	1038	11
BE_BS	GCA_019237325	d__Bacteria;p__Verrucomicrobiota;c__Verrucomicrobiae;o__Chthoniobacterales;NA;NA;NA	1024	933	883	1374	28
BE_BS	GCA_019237035	d__Bacteria;p__Eremiobacterota;c__Eremiobacteria;o__UBP12;f__UBA5184;NA;NA	618	565	452	919	11
BE_BS	GCA_019237415	d__Bacteria;p__Eremiobacterota;c__Eremiobacteria;o__Eremiobacterales;f__Eremiobacteraceae;NA;NA	519	466	392	786	5
BE_BS	GCA_019237515	d__Bacteria;p__Acidobacteriota;c__Acidobacteriae;o__Acidobacteriales;f__Koribacteraceae;NA;NA	830	751	737	1164	26
BE_BS	GCA_019237355	d__Bacteria;p__Proteobacteria;c__Alphaproteobacteria;o__Acetobacterales;f__Acetobacteraceae;NA;NA	1039	954	973	1397	29
BE_BS	GCA_019237295	d__Bacteria;p__Proteobacteria;c__Alphaproteobacteria;o__Elsterales;f__URHD0088;NA;NA	782	704	598	1187	7
BE_BS	GCA_019236685	d__Bacteria;p__Actinobacteriota;c__Thermoleophilia;o__Solirubrobacterales;f__Solirubrobacteraceae;g__Palsa-465;NA	749	681	709	1110	15
BE_BS	GCA_019236795	d__Bacteria;p__Acidobacteriota;c__Thermoanaerobaculia;o__UBA5704;f__UBA5704;NA;NA	698	655	655	1017	13
BE_BS	GCA_019237105	d__Bacteria;p__Proteobacteria;c__Gammaproteobacteria;o__Burkholderiales;f__Burkholderiaceae;g__Paucibacter;NA	866	797	813	1219	20
BE_BS	GCA_019237595	d__Bacteria;p__Proteobacteria;c__Gammaproteobacteria;o__Burkholderiales;f__SG8-39;g__SCGC-AG-212-J23;NA	1003	937	825	1370	28
BE_BS	GCA_019236735	d__Bacteria;p__Proteobacteria;c__Gammaproteobacteria;o__Burkholderiales;f__Burkholderiaceae;NA;NA	1037	963	749	1369	37
BE_BS	GCA_019237495	d__Bacteria;p__Eremiobacterota;c__Eremiobacteria;o__UBP12;f__UBA5184;NA;NA	379	349	240	616	4
BE_BS	GCA_019236915	d__Bacteria;p__Actinobacteriota;c__Acidimicrobiia;NA;NA;NA;NA	656	597	585	970	14
BE_BS	GCA_019237635	d__Bacteria;p__Proteobacteria;c__Gammaproteobacteria;o__Enterobacterales;f__Enterobacteriaceae;g__Enterobacter_B;NA	1778	1659	1334	2081	91
BE_BS	GCA_019237235	d__Bacteria;p__Chloroflexota;c__UBA5177;NA;NA;NA;NA	768	710	756	1120	18
BE_BS	GCA_019236925	d__Bacteria;p__Actinobacteriota;c__Actinobacteria;o__Mycobacteriales;f__Mycobacteriaceae;g__Mycobacterium;NA	1015	934	977	1366	32
BE_BS	GCA_019237525	d__Bacteria;p__Proteobacteria;c__Alphaproteobacteria;o__Micavibrionales;NA;NA;NA	615	571	482	879	10
BE_BS	GCA_019237115	d__Bacteria;p__Binatota;c__Binatia;o__Binatales;f__Binataceae;NA;NA	1054	961	994	1423	38
BE_BS	GCA_019237435	d__Bacteria;p__Eremiobacterota;c__Eremiobacteria;o__UBP12;f__UBA5184;g__Palsa-1483;NA	490	456	374	763	6
BE_BS	GCA_019236825	d__Bacteria;p__Proteobacteria;c__Alphaproteobacteria;o__Reyranellales;f__Reyranellaceae;g__Reyranella;NA	1218	1118	1310	1570	39
BE_BS	GCA_019236775	d__Bacteria;p__Dormibacterota;c__Dormibacteria;o__UBA8260;f__UBA8260;NA;NA	582	530	478	872	6
BE_BS	GCA_019237345	d__Bacteria;p__Acidobacteriota;c__Acidobacteriae;o__Bryobacterales;f__Bryobacteraceae;NA;NA	947	871	887	1270	28
BE_BS	GCA_019236845	d__Bacteria;p__Proteobacteria;c__Alphaproteobacteria;o__Rhizobiales;f__Beijerinckiaceae;g__GAS188;NA	762	705	566	1152	8
BE_BS	GCA_019237195	d__Bacteria;p__Eremiobacterota;c__Eremiobacteria;o__UBP12;f__UBA5184;g__PALSA-1529;NA	549	507	407	837	6
BE_BS	GCA_019236875	d__Bacteria;p__Verrucomicrobiota;c__Verrucomicrobiae;o__Chthoniobacterales;NA;NA;NA	715	651	552	1047	11
BE_BS	GCA_019236755	d__Bacteria;p__Eremiobacterota;c__Eremiobacteria;o__UBP12;f__UBA5184;g__Palsa-1483;NA	627	576	493	913	9
BE_BS	GCA_019237555	d__Bacteria;p__Proteobacteria;c__Gammaproteobacteria;o__Burkholderiales;f__Chromobacteriaceae;g__Paludibacterium;NA	1169	1083	915	1486	45
BE_BS	GCA_019236995	d__Bacteria;p__Proteobacteria;c__Gammaproteobacteria;o__Steroidobacterales;f__Steroidobacteraceae;g__13-2-20CM-66-19;NA	1045	966	872	1397	32
BE_RX	GCA_019233865	d__Bacteria;p__Proteobacteria;c__Alphaproteobacteria;o__Bin95;NA;NA;NA	981	894	821	1367	15
BE_RX	GCA_019235075	d__Bacteria;p__Actinobacteriota;c__Thermoleophilia;o__Solirubrobacterales;f__Solirubrobacteraceae;g__Palsa-465;NA	629	576	559	941	7
BE_RX	GCA_019234215	d__Bacteria;p__Acidobacteriota;c__Acidobacteriae;o__Acidobacteriales;f__Koribacteraceae;g__Gp1-AA122;NA	839	757	684	1191	17
BE_RX	GCA_019234835	d__Bacteria;p__Proteobacteria;c__Alphaproteobacteria;o__Rhizobiales;f__Beijerinckiaceae;g__Bog-939;NA	1119	1040	1048	1480	39
BE_RX	GCA_019233975	d__Bacteria;p__Proteobacteria;c__Alphaproteobacteria;o__Micavibrionales;NA;NA;NA	696	638	501	977	19
BE_RX	GCA_019235825	d__Bacteria;p__Eremiobacterota;c__Eremiobacteria;o__UBP12;f__UBA5184;g__PALSA-1529;NA	608	550	463	910	8
BE_RX	GCA_019234115	d__Bacteria;p__Proteobacteria;c__Alphaproteobacteria;o__Rhizobiales;f__Xanthobacteraceae;NA;NA	955	875	851	1344	13
BE_RX	GCA_019235295	d__Bacteria;p__Proteobacteria;c__Alphaproteobacteria;o__Acetobacterales;f__Acetobacteraceae;g__Palsa-883;NA	872	794	908	1226	16
BE_RX	GCA_019235595	d__Bacteria;p__Bacteroidota;c__Bacteroidia;o__Sphingobacteriales;f__Sphingobacteriaceae;g__Mucilaginibacter;NA	809	726	623	1117	18
BE_RX	GCA_019233825	d__Bacteria;p__Verrucomicrobiota;c__Verrucomicrobiae;o__Chthoniobacterales;NA;NA;NA	580	535	404	851	8
BE_RX	GCA_019234825	d__Bacteria;p__Proteobacteria;c__Alphaproteobacteria;o__Acetobacterales;f__Acetobacteraceae;g__Palsa-883;NA	854	785	708	1200	11
BE_RX	GCA_019235165	d__Bacteria;p__Verrucomicrobiota;c__Verrucomicrobiae;o__Chthoniobacterales;NA;NA;NA	754	695	752	1092	9
BE_RX	GCA_019235415	d__Bacteria;p__Proteobacteria;c__Alphaproteobacteria;o__Reyranellales;f__Reyranellaceae;g__Reyranella;NA	1190	1093	1213	1532	35
BE_RX	GCA_019234035	d__Bacteria;p__Dormibacterota;c__Dormibacteria;o__UBA8260;f__UBA8260;NA;NA	697	622	557	1010	12
BE_RX	GCA_019234545	d__Bacteria;p__Eremiobacterota;c__Eremiobacteria;o__Eremiobacterales;f__Eremiobacteraceae;NA;NA	635	575	469	927	14
BE_RX	GCA_019234745	d__Bacteria;p__Proteobacteria;c__Gammaproteobacteria;o__Burkholderiales;f__Chitinimonadaceae;NA;NA	904	851	797	1230	16
BE_RX	GCA_019234345	d__Bacteria;p__Verrucomicrobiota;c__Verrucomicrobiae;o__Chthoniobacterales;NA;NA;NA	966	894	865	1312	20
BE_RX	GCA_019234175	d__Bacteria;p__Actinobacteriota;c__Thermoleophilia;o__20CM-4-69-9;f__20CM-4-69-9;g__Palsa-739;NA	680	621	526	972	21
BE_RX	GCA_019234295	d__Bacteria;p__Proteobacteria;c__Gammaproteobacteria;o__Burkholderiales;f__Burkholderiaceae;g__Paucibacter;NA	1031	951	838	1400	26
BE_RX	GCA_019235435	d__Bacteria;p__Proteobacteria;c__Gammaproteobacteria;o__Burkholderiales;f__Burkholderiaceae;g__Paucibacter;NA	586	540	428	918	4
BE_RX	GCA_019234525	d__Bacteria;p__Actinobacteriota;c__Acidimicrobiia;o__Acidimicrobiales;f__RAAP-2;NA;NA	496	456	438	784	6
BE_RX	GCA_019234155	d__Bacteria;p__Eremiobacterota;c__Eremiobacteria;o__UBP12;f__UBA5184;g__Palsa-1483;NA	747	685	535	1055	17
BE_RX	GCA_019235795	d__Bacteria;p__Eremiobacterota;c__Eremiobacteria;o__UBP12;f__UBA5184;NA;NA	516	474	410	792	6
BE_RX	GCA_019233985	d__Bacteria;p__Acidobacteriota;c__Thermoanaerobaculia;o__Gp7-AA8;f__Gp7-AA8;g__QHVT01;NA	947	866	761	1287	34
BE_RX	GCA_019235485	d__Bacteria;p__Planctomycetota;c__Planctomycetes;o__Isosphaerales;f__Isosphaeraceae;NA;NA	661	603	663	968	12
BE_RX	GCA_019235465	d__Bacteria;p__Proteobacteria;c__Alphaproteobacteria;o__Reyranellales;f__Reyranellaceae;NA;NA	666	609	555	1008	6
BE_RX	GCA_019235715	d__Bacteria;p__Eremiobacterota;c__Eremiobacteria;o__Eremiobacterales;f__Eremiobacteraceae;NA;NA	634	576	474	952	13
BE_RX	GCA_019233955	d__Bacteria;p__Actinobacteriota;c__Actinobacteria;o__Mycobacteriales;f__Pseudonocardiaceae;g__GCA-003244245;NA	862	801	752	1169	22
BE_RX	GCA_019233845	d__Bacteria;p__Acidobacteriota;c__Thermoanaerobaculia;o__Gp7-AA8;f__Gp7-AA8;NA;NA	893	823	751	1222	27
BE_RX	GCA_019234975	d__Bacteria;p__Proteobacteria;c__Alphaproteobacteria;o__Rhizobiales;f__Beijerinckiaceae;g__GAS188;NA	1053	973	855	1430	30
BE_RX	GCA_019235005	d__Bacteria;p__Proteobacteria;c__Alphaproteobacteria;o__Rhizobiales;f__Xanthobacteraceae;g__BOG-931;NA	1072	988	988	1432	30
BE_RX	GCA_019233755	d__Bacteria;p__Acidobacteriota;c__Acidobacteriae;o__Bryobacterales;f__Bryobacteraceae;NA;NA	935	869	756	1255	32
BE_RX	GCA_019234055	d__Bacteria;p__Proteobacteria;c__Alphaproteobacteria;o__Elsterales;f__URHD0088;NA;NA	961	870	783	1376	15
BE_RX	GCA_019234195	d__Bacteria;p__Planctomycetota;c__Planctomycetes;o__Isosphaerales;f__Isosphaeraceae;NA;NA	444	414	363	713	3
BE_RX	GCA_019234815	d__Bacteria;p__Proteobacteria;c__Gammaproteobacteria;o__Burkholderiales;f__Burkholderiaceae;NA;NA	1003	928	823	1320	35
BE_RX	GCA_019235645	d__Bacteria;p__Actinobacteriota;c__Acidimicrobiia;NA;NA;NA;NA	653	597	532	999	16
BE_RX	GCA_019235625	d__Bacteria;p__Eremiobacterota;c__Eremiobacteria;o__UBP12;f__UBA5184;NA;NA	458	406	313	712	4
BE_RX	GCA_019234735	d__Bacteria;p__Eremiobacterota;c__Eremiobacteria;o__UBP12;f__UBA5184;NA;NA	749	688	585	1095	10
BE_RX	GCA_019234005	d__Bacteria;p__Eremiobacterota;c__Eremiobacteria;o__UBP12;f__UBA5184;g__Palsa-1483;NA	566	522	437	846	6
BE_RX	GCA_019234535	d__Bacteria;p__Binatota;c__Binatia;o__Binatales;f__Binataceae;NA;NA	777	706	668	1154	10
BE_RX	GCA_019235235	d__Bacteria;p__Actinobacteriota;c__Thermoleophilia;o__20CM-4-69-9;f__20CM-4-69-9;g__PALSA-600;NA	729	668	569	1046	17
BE_RX	GCA_019234125	d__Bacteria;p__Proteobacteria;c__Alphaproteobacteria;o__Elsterales;f__URHD0088;NA;NA	786	716	607	1120	15
BE_RX	GCA_019234635	d__Bacteria;p__Proteobacteria;c__Alphaproteobacteria;o__Rhizobiales;f__Beijerinckiaceae;g__GAS188;NA	1125	1034	927	1497	36
BE_RX	GCA_019233695	d__Bacteria;p__Proteobacteria;c__Alphaproteobacteria;o__Rhizobiales;f__Beijerinckiaceae;NA;NA	1188	1095	989	1559	43
BE_RX	GCA_019234085	d__Bacteria;p__Proteobacteria;c__Alphaproteobacteria;o__Acetobacterales;f__Acetobacteraceae;NA;NA	1050	970	1013	1395	29
BE_RX	GCA_019234965	d__Bacteria;p__Dormibacterota;c__Dormibacteria;o__UBA8260;f__UBA8260;NA;NA	500	450	394	787	6
BE_RX	GCA_019235245	d__Bacteria;p__Proteobacteria;c__Gammaproteobacteria;o__Steroidobacterales;f__Steroidobacteraceae;g__13-2-20CM-66-19;NA	1029	949	779	1403	32
BE_RX	GCA_019235735	d__Bacteria;p__Binatota;c__Binatia;o__Binatales;f__Binataceae;NA;NA	945	859	967	1307	24
BE_RX	GCA_019234305	d__Bacteria;p__Eremiobacterota;c__Eremiobacteria;o__UBP12;f__UBA5184;NA;NA	654	594	502	987	7
BE_RX	GCA_019235445	d__Bacteria;p__Verrucomicrobiota;c__Verrucomicrobiae;o__Chthoniobacterales;NA;NA;NA	868	799	739	1208	21
BE_RX	GCA_019235155	d__Bacteria;p__Eremiobacterota;c__Eremiobacteria;o__UBP12;NA;NA;NA	513	478	397	816	1
BE_RX	GCA_019234315	d__Bacteria;p__Proteobacteria;c__Gammaproteobacteria;o__Steroidobacterales;f__Steroidobacteraceae;g__13-2-20CM-66-19;NA	816	748	614	1201	13
BE_RX	GCA_019234075	d__Bacteria;p__Acidobacteriota;c__Acidobacteriae;o__UBA7541;f__UBA7541;g__UBA7541;NA	574	517	400	925	4
BE_RX	GCA_019234945	d__Bacteria;p__Acidobacteriota;c__Acidobacteriae;o__Acidobacteriales;f__Acidobacteriaceae;g__Silvibacterium;NA	746	667	555	1067	12
BE_RX	GCA_019234515	d__Bacteria;p__Proteobacteria;c__Alphaproteobacteria;o__Rhizobiales;f__Beijerinckiaceae;g__Bog-939;NA	869	794	678	1251	23
BM_ER	GCA_019246425	d__Bacteria;p__Proteobacteria;c__Alphaproteobacteria;o__Rhizobiales;f__Beijerinckiaceae;NA;NA	1073	985	847	1452	34
BM_ER	GCA_019246375	d__Bacteria;p__Actinobacteriota;c__Actinobacteria;o__Mycobacteriales;f__Mycobacteriaceae;g__Mycobacterium;NA	941	870	798	1285	26
BM_ER	GCA_019238035	d__Bacteria;p__Proteobacteria;c__Gammaproteobacteria;o__Steroidobacterales;f__Steroidobacteraceae;NA;NA	913	841	695	1266	25
BM_ER	GCA_019246625	d__Archaea;p__Crenarchaeota;c__Nitrososphaeria;o__Nitrososphaerales;f__Nitrososphaeraceae;NA;NA	472	419	467	712	14
BM_ER	GCA_019246475	d__Bacteria;p__Actinobacteriota;c__Acidimicrobiia;o__Acidimicrobiales;f__GCA-2861595;NA;NA	683	611	567	1014	13
BM_ER	GCA_019245995	d__Bacteria;p__Eremiobacterota;c__Eremiobacteria;o__UBP12;f__UBA5184;g__Palsa-1483;NA	548	504	426	838	7
BM_ER	GCA_019247095	d__Bacteria;p__Chloroflexota;c__Ktedonobacteria;o__Ktedonobacterales;f__Ktedonobacteraceae;g__UBA11361;NA	650	596	624	992	13
BM_ER	GCA_019246665	d__Bacteria;p__Proteobacteria;c__Alphaproteobacteria;o__Rhizobiales;f__Beijerinckiaceae;g__GAS188;NA	1122	1040	935	1490	38
BM_ER	GCA_019245695	d__Bacteria;p__Acidobacteriota;c__Acidobacteriae;o__Acidobacteriales;f__Koribacteraceae;NA;NA	618	560	441	945	7
BM_ER	GCA_019246535	d__Bacteria;p__Actinobacteriota;c__Thermoleophilia;o__Solirubrobacterales;f__Solirubrobacteraceae;g__Palsa-465;NA	941	853	852	1282	25
BM_ER	GCA_019246835	d__Bacteria;p__Elusimicrobiota;c__Elusimicrobia;o__F11;f__F11;NA;NA	452	413	311	746	0
BM_ER	GCA_019247445	d__Bacteria;p__Acidobacteriota;c__Acidobacteriae;o__Bryobacterales;f__Bryobacteraceae;NA;NA	755	695	588	1110	12
BM_ER	GCA_019246335	d__Bacteria;p__Actinobacteriota;c__Thermoleophilia;o__Solirubrobacterales;f__Thermoleophilaceae;NA;NA	700	640	541	1014	17
BM_ER	GCA_019247015	d__Bacteria;p__Proteobacteria;c__Gammaproteobacteria;o__Steroidobacterales;f__Steroidobacteraceae;g__13-2-20CM-66-19;NA	736	672	532	1081	9
BM_ER	GCA_019247495	d__Bacteria;p__Acidobacteriota;c__Thermoanaerobaculia;o__Gp7-AA8;f__Gp7-AA8;NA;NA	904	835	777	1221	27
BM_ER	GCA_019245755	d__Bacteria;p__Actinobacteriota;c__Actinobacteria;o__Mycobacteriales;f__Mycobacteriaceae;NA;NA	989	907	794	1315	33
BM_ER	GCA_019247395	d__Bacteria;p__Eremiobacterota;c__Eremiobacteria;o__UBP12;f__UBA5184;g__Palsa-1483;NA	539	485	385	807	6
BM_ER	GCA_019247595	d__Bacteria;p__Proteobacteria;c__Alphaproteobacteria;o__UBA1301;f__UBA1301;g__UBA6038;NA	848	773	637	1189	17
BM_ER	GCA_019246915	d__Bacteria;p__Proteobacteria;c__Alphaproteobacteria;o__Acetobacterales;f__Acetobacteraceae;g__Palsa-883;NA	995	908	849	1385	15
BM_ER	GCA_019247525	d__Bacteria;p__Acidobacteriota;c__Acidobacteriae;o__Bryobacterales;f__Bryobacteraceae;NA;NA	669	594	603	1008	7
BM_ER	GCA_019246075	d__Bacteria;p__Eremiobacterota;c__Eremiobacteria;o__UBP12;f__UBA5184;NA;NA	631	589	464	946	16
BM_ER	GCA_019247245	d__Bacteria;p__Actinobacteriota;c__Rubrobacteria;o__Rubrobacterales;f__Rubrobacteraceae;g__Rubrobacter_A;NA	685	629	588	990	17
BM_ER	GCA_019246795	d__Bacteria;p__Actinobacteriota;c__Actinobacteria;o__Streptosporangiales;f__Streptosporangiaceae;NA;NA	936	847	779	1262	20
BM_ER	GCA_019246515	d__Bacteria;p__Actinobacteriota;c__Actinobacteria;o__Frankiales;f__Frankiaceae;NA;NA	711	635	590	1020	17
BM_ER	GCA_019246195	d__Bacteria;p__Verrucomicrobiota;c__Verrucomicrobiae;o__Chthoniobacterales;NA;NA;NA	578	526	485	874	5
BM_ER	GCA_019246615	d__Bacteria;p__Acidobacteriota;c__Acidobacteriae;o__Bryobacterales;f__Bryobacteraceae;NA;NA	703	644	615	1020	13
BM_ER	GCA_019246415	d__Bacteria;p__Proteobacteria;c__Alphaproteobacteria;o__Rhizobiales;f__Xanthobacteraceae;g__Pseudolabrys;NA	924	852	635	1277	29
BM_ER	GCA_019247345	d__Bacteria;p__Proteobacteria;c__Gammaproteobacteria;o__Burkholderiales;f__SG8-39;g__SCGC-AG-212-J23;NA	949	864	762	1321	21
BM_ER	GCA_019237875	d__Bacteria;p__Eremiobacterota;c__Eremiobacteria;o__UBP12;f__UBA5184;g__Palsa-1478;NA	606	569	503	914	6
BM_ER	GCA_019246095	d__Bacteria;p__Chloroflexota;c__Ktedonobacteria;o__Ktedonobacterales;f__Ktedonobacteraceae;NA;NA	587	532	493	891	9
BM_ER	GCA_019246555	d__Bacteria;p__Actinobacteriota;c__Actinobacteria;o__Mycobacteriales;f__Pseudonocardiaceae;g__GCA-003244245;NA	862	797	759	1166	22
BM_ER	GCA_019247255	d__Bacteria;p__Proteobacteria;c__Alphaproteobacteria;o__Rhizobiales;f__Beijerinckiaceae;NA;NA	1007	921	778	1368	29
BM_ER	GCA_019247365	d__Bacteria;p__Verrucomicrobiota;c__Verrucomicrobiae;o__Chthoniobacterales;NA;NA;NA	528	481	423	821	2
BM_ER	GCA_019237825	d__Bacteria;p__Proteobacteria;c__Alphaproteobacteria;o__Rhizobiales;f__Xanthobacteraceae;g__BOG-931;NA	877	814	708	1285	11
BM_ER	GCA_019247675	d__Bacteria;p__Actinobacteriota;c__Actinobacteria;o__Mycobacteriales;f__Pseudonocardiaceae;g__GCA-003244245;NA	853	768	666	1168	19
BM_ER	GCA_019237645	d__Bacteria;p__Binatota;c__Binatia;o__Binatales;f__Binataceae;NA;NA	896	812	774	1261	25
BM_ER	GCA_019247235	d__Bacteria;p__Acidobacteriota;c__Acidobacteriae;o__Acidobacteriales;f__Koribacteraceae;g__Gp1-AA145;NA	860	794	719	1210	15
BM_ER	GCA_019245935	d__Bacteria;p__Acidobacteriota;c__Blastocatellia;o__Pyrinomonadales;f__Pyrinomonadaceae;g__OLB17;NA	640	586	479	983	7
BM_ER	GCA_019247295	d__Bacteria;p__Chloroflexota;c__UBA6077;NA;NA;NA;NA	850	771	837	1204	23
BM_ER	GCA_019237975	d__Bacteria;p__Acidobacteriota;c__Acidobacteriae;o__Bryobacterales;f__Bryobacteraceae;g__PSRJ01;NA	837	768	742	1213	15
BM_ER	GCA_019237985	d__Bacteria;p__Eremiobacterota;c__Eremiobacteria;o__UBP12;f__UBA5184;NA;NA	502	460	424	765	1
BM_ER	GCA_019237625	d__Bacteria;p__Proteobacteria;c__Alphaproteobacteria;o__Rhizobiales;f__Beijerinckiaceae;g__GAS188;NA	812	747	686	1191	17
BM_ER	GCA_019247415	d__Bacteria;p__Actinobacteriota;c__Thermoleophilia;o__Solirubrobacterales;f__Solirubrobacteraceae;g__Palsa-465;NA	824	744	733	1182	14
BM_ER	GCA_019247195	d__Bacteria;p__Proteobacteria;c__Gammaproteobacteria;o__Steroidobacterales;f__Steroidobacteraceae;g__13-2-20CM-66-19;NA	1009	930	740	1326	35
BM_ER	GCA_019246595	d__Bacteria;p__Proteobacteria;c__Alphaproteobacteria;o__Elsterales;f__URHD0088;NA;NA	1047	952	964	1459	27
BM_ER	GCA_019247425	d__Bacteria;p__Armatimonadota;c__Abditibacteria;o__Abditibacteriales;f__Abditibacteriaceae;NA;NA	387	350	358	668	4
BM_ER	GCA_019237935	d__Bacteria;p__Proteobacteria;c__Alphaproteobacteria;o__Rhizobiales;f__Xanthobacteraceae;NA;NA	848	775	742	1205	14
BM_ER	GCA_019246215	d__Bacteria;p__Verrucomicrobiota;c__Verrucomicrobiae;o__Chthoniobacterales;NA;NA;NA	862	796	681	1198	23
BM_ER	GCA_019246845	d__Bacteria;p__Acidobacteriota;c__Blastocatellia;o__Pyrinomonadales;f__Pyrinomonadaceae;g__QHXM01;NA	626	583	466	939	8
BM_ER	GCA_019247055	d__Bacteria;p__Actinobacteriota;c__Acidimicrobiia;o__IMCC26256;f__PALSA-555;NA;NA	670	603	532	997	8
BM_ER	GCA_019246385	d__Bacteria;p__Patescibacteria;c__Paceibacteria;o__UBA9983_A;f__UBA2163;g__1-14-0-10-45-20;NA	217	197	174	378	5
BM_ER	GCA_019237945	d__Bacteria;p__Myxococcota;c__Polyangia;o__Haliangiales;f__Haliangiaceae;NA;NA	960	880	1022	1313	25
BM_ER	GCA_019247535	d__Bacteria;p__Actinobacteriota;c__Thermoleophilia;o__Solirubrobacterales;f__Solirubrobacteraceae;g__Palsa-465;NA	573	529	516	888	7
BM_ER	GCA_019247105	d__Bacteria;p__Actinobacteriota;c__Thermoleophilia;o__Solirubrobacterales;f__Solirubrobacteraceae;g__Palsa-465;NA	685	627	562	1005	16
BM_ER	GCA_019247335	d__Bacteria;p__Patescibacteria;c__Paceibacteria;o__UBA9983_A;f__UBA2163;g__UBA10103;NA	209	191	154	393	3
BM_ER	GCA_019247305	d__Bacteria;p__Actinobacteriota;c__Actinobacteria;o__Mycobacteriales;f__Pseudonocardiaceae;g__GCA-003244245;NA	821	766	740	1139	14
BM_ER	GCA_019247135	d__Bacteria;p__Chloroflexota;c__UBA6077;o__UBA6077;NA;NA;NA	921	835	900	1313	22
BM_ER	GCA_019245855	d__Bacteria;p__Chloroflexota;c__UBA5177;o__UBA5177;f__UBA5177;NA;NA	747	690	626	1077	11
BM_ER	GCA_019247455	d__Bacteria;p__Acidobacteriota;c__Blastocatellia;o__Pyrinomonadales;f__Pyrinomonadaceae;g__OLB17;NA	827	764	614	1143	19
BM_ER	GCA_019245815	d__Bacteria;p__Eremiobacterota;c__Eremiobacteria;o__UBP12;f__UBA5184;NA;NA	655	593	504	956	12
BM_ER	GCA_019247075	d__Bacteria;p__Actinobacteriota;c__Thermoleophilia;o__Solirubrobacterales;f__Solirubrobacteraceae;g__Palsa-465;NA	784	706	682	1113	20
BM_ER	GCA_019246235	d__Bacteria;p__Proteobacteria;c__Alphaproteobacteria;o__Rhizobiales;f__Xanthobacteraceae;NA;NA	1092	997	1013	1457	30
BM_ER	GCA_019247145	d__Bacteria;p__Acidobacteriota;c__Acidobacteriae;o__Acidobacteriales;f__Koribacteraceae;g__Gp1-AA145;NA	879	814	722	1216	25
BM_ER	GCA_019262005	d__Bacteria;p__Verrucomicrobiota;c__Verrucomicrobiae;o__Chthoniobacterales;NA;NA;NA	924	852	783	1260	26
BM_ER	GCA_019237835	d__Bacteria;p__Proteobacteria;c__Alphaproteobacteria;o__Rhizobiales;f__Beijerinckiaceae;g__GAS188;NA	1062	984	869	1438	36
BM_ER	GCA_019237795	d__Bacteria;p__Proteobacteria;c__Alphaproteobacteria;o__Elsterales;f__URHD0088;NA;NA	978	896	821	1341	23
BM_ER	GCA_019245575	d__Bacteria;p__Dormibacterota;c__Dormibacteria;o__UBA8260;f__UBA8260;NA;NA	689	616	516	970	17
BM_ER	GCA_019261985	d__Bacteria;p__Acidobacteriota;c__Acidobacteriae;o__Bryobacterales;f__Bryobacteraceae;g__Palsa-187;NA	937	863	801	1266	35
BM_ER	GCA_019246925	d__Bacteria;p__Eremiobacterota;c__Eremiobacteria;o__UBP12;f__UBA5184;g__Palsa-1483;NA	563	506	387	867	3
BM_ER	GCA_019246455	d__Bacteria;p__Proteobacteria;c__Alphaproteobacteria;o__Rhizobiales;f__Xanthobacteraceae;g__Pseudolabrys;NA	861	796	684	1221	24
BM_ER	GCA_019247155	d__Bacteria;p__Verrucomicrobiota;c__Verrucomicrobiae;NA;NA;NA;NA	514	471	385	785	7
BM_ER	GCA_019238055	d__Bacteria;p__Proteobacteria;c__Alphaproteobacteria;o__Elsterales;f__URHD0088;NA;NA	1027	938	879	1401	35
BM_ER	GCA_019246655	d__Bacteria;p__Gemmatimonadota;c__Gemmatimonadetes;NA;NA;NA;NA	618	550	469	943	10
BM_ER	GCA_019237995	d__Bacteria;p__Chloroflexota;c__UBA6077;o__UBA6077;NA;NA;NA	937	869	897	1303	24
BM_ER	GCA_019247215	d__Bacteria;p__Proteobacteria;c__Alphaproteobacteria;o__Elsterales;f__URHD0088;NA;NA	883	815	776	1265	13
BM_ER	GCA_019247025	d__Bacteria;p__Actinobacteriota;c__Actinobacteria;o__Mycobacteriales;f__Mycobacteriaceae;NA;NA	740	679	625	1018	13
BM_ER	GCA_019246495	d__Bacteria;p__Actinobacteriota;c__Actinobacteria;o__Frankiales;NA;NA;NA	706	653	591	1009	11
BM_ER	GCA_019247575	d__Bacteria;p__Proteobacteria;c__Alphaproteobacteria;o__UBA1301;f__UBA1301;g__UBA6038;NA	799	742	601	1118	15
BM_ER	GCA_019246975	d__Bacteria;p__Proteobacteria;c__Alphaproteobacteria;o__UBA1301;f__UBA1301;g__UBA6038;NA	804	735	600	1097	20
BM_ER	GCA_019246575	d__Bacteria;p__Acidobacteriota;c__Acidobacteriae;o__Bryobacterales;f__Bryobacteraceae;NA;NA	780	707	726	1110	13
BM_ER	GCA_019246695	d__Bacteria;p__Actinobacteriota;c__Acidimicrobiia;NA;NA;NA;NA	601	542	536	922	7
BM_ER	GCA_019247515	d__Bacteria;p__Chloroflexota;c__UBA6077;o__UBA6077;NA;NA;NA	934	844	950	1293	29
BM_RX	GCA_019241585	d__Bacteria;p__Acidobacteriota;c__Acidobacteriae;o__Acidobacteriales;f__QIAW01;NA;NA	698	640	567	1006	15
BM_RX	GCA_019243085	d__Bacteria;p__Actinobacteriota;c__Actinobacteria;o__Mycobacteriales;f__Mycobacteriaceae;NA;NA	760	697	674	1038	10
BM_RX	GCA_019242975	d__Bacteria;p__Proteobacteria;c__Gammaproteobacteria;o__Steroidobacterales;f__Steroidobacteraceae;NA;NA	930	854	746	1284	21
BM_RX	GCA_019242855	d__Bacteria;p__Acidobacteriota;c__Acidobacteriae;o__Bryobacterales;f__Bryobacteraceae;NA;NA	794	729	675	1130	18
BM_RX	GCA_019241285	d__Bacteria;p__Proteobacteria;c__Alphaproteobacteria;o__Rhizobiales;f__Xanthobacteraceae;NA;NA	1123	1027	1055	1470	37
BM_RX	GCA_019243035	d__Bacteria;p__Proteobacteria;c__Alphaproteobacteria;o__Sphingomonadales;f__Sphingomonadaceae;g__Sphingomonas_A;NA	600	541	423	902	4
BM_RX	GCA_019242165	d__Bacteria;p__Proteobacteria;c__Alphaproteobacteria;o__Caulobacterales;f__Caulobacteraceae;g__BOG-935;NA	803	738	684	1183	12
BM_RX	GCA_019241545	d__Bacteria;p__Verrucomicrobiota;c__Verrucomicrobiae;o__Chthoniobacterales;f__UBA10450;g__AV40;NA	480	436	393	754	1
BM_RX	GCA_019242325	d__Bacteria;p__Actinobacteriota;c__Thermoleophilia;o__Solirubrobacterales;f__Solirubrobacteraceae;g__Palsa-465;NA	725	664	634	1054	15
BM_RX	GCA_019242595	d__Bacteria;p__Planctomycetota;c__Phycisphaerae;o__UBA1161;f__UBA1161;NA;NA	616	567	500	932	8
BM_RX	GCA_019243385	d__Bacteria;p__Proteobacteria;c__Gammaproteobacteria;o__Steroidobacterales;f__Steroidobacteraceae;NA;NA	762	704	615	1098	6
BM_RX	GCA_019243065	d__Bacteria;p__Acidobacteriota;c__Acidobacteriae;o__Acidobacteriales;f__Koribacteraceae;g__Gp1-AA122;NA	769	704	662	1151	17
BM_RX	GCA_019241195	d__Bacteria;p__Verrucomicrobiota;c__Verrucomicrobiae;o__Chthoniobacterales;NA;NA;NA	909	843	731	1249	26
BM_RX	GCA_019241515	d__Bacteria;p__Chloroflexota;c__Ktedonobacteria;o__Ktedonobacterales;f__Ktedonobacteraceae;NA;NA	600	534	527	915	11
BM_RX	GCA_019243215	d__Bacteria;p__Proteobacteria;c__Alphaproteobacteria;o__Rhizobiales;f__Xanthobacteraceae;g__Pseudolabrys;NA	813	746	624	1177	14
BM_RX	GCA_019242175	d__Bacteria;p__Acidobacteriota;c__Thermoanaerobaculia;o__Gp7-AA8;f__Gp7-AA8;g__QHVT01;NA	895	827	769	1246	21
BM_RX	GCA_019242315	d__Bacteria;p__Proteobacteria;c__Alphaproteobacteria;o__Acetobacterales;f__Acetobacteraceae;g__Acidisphaera;NA	670	606	473	1046	10
BM_RX	GCA_019242465	d__Bacteria;p__Cyanobacteria;c__Cyanobacteriia;o__Cyanobacteriales;f__Chroococcidiopsidaceae;NA;NA	896	831	923	1243	27
BM_RX	GCA_019243275	d__Bacteria;p__Actinobacteriota;c__Actinobacteria;o__Mycobacteriales;f__Mycobacteriaceae;g__Mycobacterium;NA	841	773	719	1165	19
BM_RX	GCA_019241085	d__Bacteria;p__Verrucomicrobiota;c__Verrucomicrobiae;o__Chthoniobacterales;NA;NA;NA	746	685	569	1051	23
BM_RX	GCA_019243345	d__Bacteria;p__Proteobacteria;c__Gammaproteobacteria;o__Steroidobacterales;f__Steroidobacteraceae;g__13-2-20CM-66-19;NA	889	818	647	1240	25
BM_RX	GCA_019243095	d__Bacteria;p__Proteobacteria;c__Alphaproteobacteria;o__Elsterales;f__URHD0088;NA;NA	912	828	793	1347	17
BM_RX	GCA_019242155	d__Bacteria;p__Acidobacteriota;c__Acidobacteriae;o__Bryobacterales;f__Bryobacteraceae;g__PSRJ01;NA	931	861	815	1280	30
BM_RX	GCA_019243005	d__Bacteria;p__Verrucomicrobiota;c__Verrucomicrobiae;o__Chthoniobacterales;NA;NA;NA	800	740	677	1132	7
BM_RX	GCA_019243415	d__Bacteria;p__Actinobacteriota;c__Actinobacteria;o__Mycobacteriales;f__Mycobacteriaceae;g__Mycobacterium;NA	906	832	798	1261	22
BM_RX	GCA_019242255	d__Bacteria;p__Proteobacteria;c__Alphaproteobacteria;o__Rhizobiales;f__Xanthobacteraceae;g__Pseudolabrys;NA	874	800	724	1223	17
BM_RX	GCA_019243545	d__Bacteria;p__Acidobacteriota;c__Thermoanaerobaculia;o__Gp7-AA8;f__Gp7-AA8;NA;NA	893	824	746	1208	20
BM_RX	GCA_019242385	d__Bacteria;p__Proteobacteria;c__Gammaproteobacteria;o__Steroidobacterales;f__Steroidobacteraceae;g__13-2-20CM-66-19;NA	850	777	628	1204	13
BM_RX	GCA_019242235	d__Bacteria;p__Proteobacteria;c__Alphaproteobacteria;o__Rhizobiales;f__Beijerinckiaceae;g__GAS188;NA	847	786	698	1252	11
BM_RX	GCA_019243195	d__Bacteria;p__Proteobacteria;c__Alphaproteobacteria;o__Rhizobiales;f__Xanthobacteraceae;g__BOG-931;NA	846	770	694	1265	12
BM_RX	GCA_019241415	d__Bacteria;p__Proteobacteria;c__Alphaproteobacteria;o__Rhizobiales;f__Beijerinckiaceae;NA;NA	1105	1020	937	1483	36
BM_RX	GCA_019241735	d__Bacteria;p__Acidobacteriota;c__Acidobacteriae;o__Acidobacteriales;f__Koribacteraceae;g__PALSA-188;NA	733	679	569	1047	15
BM_RX	GCA_019241715	d__Bacteria;p__Proteobacteria;c__Alphaproteobacteria;o__Rhizobiales;f__Beijerinckiaceae;g__GAS188;NA	1023	948	866	1436	16
BM_RX	GCA_019241915	d__Bacteria;p__Proteobacteria;c__Alphaproteobacteria;o__Elsterales;f__URHD0088;NA;NA	977	901	842	1335	28
BM_RX	GCA_019241645	d__Bacteria;p__Proteobacteria;c__Alphaproteobacteria;o__UBA1301;f__UBA1301;g__UBA6038;NA	919	848	634	1224	32
BM_RX	GCA_019241535	d__Bacteria;p__Acidobacteriota;c__Acidobacteriae;o__Acidobacteriales;f__Koribacteraceae;g__Gp1-AA145;NA	960	894	772	1309	33
BM_RX	GCA_019243535	d__Bacteria;p__Proteobacteria;c__Alphaproteobacteria;o__Rhizobiales;f__Beijerinckiaceae;NA;NA	743	679	634	1092	14
BM_RX	GCA_019242485	d__Bacteria;p__Proteobacteria;c__Gammaproteobacteria;o__Enterobacterales;f__Enterobacteriaceae;g__Metakosakonia;s__Metakosakonia intestini	1784	1670	1380	2053	87
BM_RX	GCA_019241305	d__Bacteria;p__Eremiobacterota;c__Eremiobacteria;o__UBP12;f__UBA5184;NA;NA	691	643	526	999	14
BM_RX	GCA_019243205	d__Bacteria;p__Acidobacteriota;c__Acidobacteriae;o__Bryobacterales;f__Bryobacteraceae;NA;NA	1009	923	998	1352	31
BM_RX	GCA_019243445	d__Bacteria;p__Actinobacteriota;c__Actinobacteria;o__Streptomycetales;f__Streptomycetaceae;NA;NA	916	845	887	1240	28
BM_RX	GCA_019243075	d__Bacteria;p__Proteobacteria;c__Alphaproteobacteria;o__Rhizobiales;f__Xanthobacteraceae;g__Bradyrhizobium;NA	978	903	736	1372	21
BM_RX	GCA_019243495	d__Bacteria;p__Verrucomicrobiota;c__Verrucomicrobiae;o__Chthoniobacterales;NA;NA;NA	597	534	466	886	3
BM_RX	GCA_019242185	d__Bacteria;p__Verrucomicrobiota;c__Verrucomicrobiae;o__Chthoniobacterales;NA;NA;NA	885	815	806	1235	20
BM_RX	GCA_019242135	d__Bacteria;p__Actinobacteriota;c__Actinobacteria;o__Mycobacteriales;f__Mycobacteriaceae;NA;NA	933	859	849	1239	29
BM_RX	GCA_019242675	d__Bacteria;p__Proteobacteria;c__Gammaproteobacteria;o__UBA5158;f__UBA5158;g__UBA4722;NA	581	535	454	906	7
BM_RX	GCA_019243315	d__Bacteria;p__Planctomycetota;c__Brocadiae;o__MHYJ01;NA;NA;NA	659	598	571	990	12
BM_RX	GCA_019242375	d__Bacteria;p__Proteobacteria;c__Alphaproteobacteria;o__Rhizobiales;f__Beijerinckiaceae;g__GAS188;NA	1133	1046	966	1494	36
BM_RX	GCA_019241495	d__Bacteria;p__Actinobacteriota;c__Acidimicrobiia;o__Acidimicrobiales;f__Palsa-688;NA;NA	742	687	568	1056	19
BM_RX	GCA_019242905	d__Bacteria;p__Acidobacteriota;c__Acidobacteriae;o__Bryobacterales;f__Bryobacteraceae;NA;NA	683	632	587	1046	6
BM_RX	GCA_019242395	d__Bacteria;p__Proteobacteria;c__Alphaproteobacteria;o__UBA1301;f__UBA1301;g__UBA6038;NA	927	848	688	1244	28
BM_RX	GCA_019241055	d__Archaea;p__Crenarchaeota;c__Nitrososphaeria;o__Nitrososphaerales;f__Nitrososphaeraceae;NA;NA	408	355	354	647	10
BM_RX	GCA_019242285	d__Bacteria;p__Proteobacteria;c__Alphaproteobacteria;o__Rhizobiales;f__Xanthobacteraceae;g__Bradyrhizobium;NA	1230	1143	1233	1588	41
BM_RX	GCA_019242445	d__Bacteria;p__Proteobacteria;c__Alphaproteobacteria;o__Rhizobiales;f__Xanthobacteraceae;g__PALSA-894;NA	1041	958	936	1474	17
BM_RX	GCA_019242475	d__Bacteria;p__Acidobacteriota;c__Blastocatellia;o__Pyrinomonadales;f__Pyrinomonadaceae;g__QHXN01;NA	942	873	780	1298	25
BM_RX	GCA_019242685	d__Bacteria;p__Acidobacteriota;c__Acidobacteriae;o__Bryobacterales;f__Bryobacteraceae;NA;NA	856	784	824	1174	28
BM_RX	GCA_019241095	d__Bacteria;p__Verrucomicrobiota;c__Verrucomicrobiae;o__Chthoniobacterales;NA;NA;NA	789	718	647	1107	16
BM_RX	GCA_019242845	d__Bacteria;p__Acidobacteriota;c__Acidobacteriae;o__Bryobacterales;f__Bryobacteraceae;NA;NA	726	667	557	1075	14
BM_RX	GCA_019242055	d__Bacteria;p__Chloroflexota;c__UBA6077;o__UBA6077;NA;NA;NA	767	694	694	1144	12
BM_RX	GCA_019241625	d__Bacteria;p__Proteobacteria;c__Gammaproteobacteria;o__Steroidobacterales;f__Steroidobacteraceae;g__13-2-20CM-66-19;NA	974	895	758	1304	26
BM_RX	GCA_019241755	d__Bacteria;p__Proteobacteria;c__Gammaproteobacteria;o__UBA5158;f__UBA5158;g__2-12-FULL-43-28;NA	631	582	481	933	13
BM_RX	GCA_019242115	d__Bacteria;p__Proteobacteria;c__Alphaproteobacteria;o__Elsterales;f__URHD0088;NA;NA	819	756	652	1168	17
BM_RX	GCA_019241635	d__Bacteria;p__Actinobacteriota;c__Thermoleophilia;o__Solirubrobacterales;f__Solirubrobacteraceae;g__Palsa-465;NA	832	755	726	1177	20
BM_RX	GCA_019243475	d__Bacteria;p__Acidobacteriota;c__Acidobacteriae;o__Acidobacteriales;f__Gp1-AA112;NA;NA	868	805	676	1190	27
BM_RX	GCA_019242355	d__Bacteria;p__Proteobacteria;c__Alphaproteobacteria;o__Sphingomonadales;f__Sphingomonadaceae;g__Sphingomonas_A;NA	796	725	630	1086	24
BM_RX	GCA_019241425	d__Bacteria;p__Proteobacteria;c__Alphaproteobacteria;o__Acetobacterales;f__Acetobacteraceae;NA;NA	1061	976	816	1399	32
BM_RX	GCA_019241975	d__Bacteria;p__Proteobacteria;c__Alphaproteobacteria;o__UBA1301;f__UBA1301;g__UBA6038;NA	841	772	641	1182	8
BM_RX	GCA_019241255	d__Bacteria;p__Actinobacteriota;c__Acidimicrobiia;o__Acidimicrobiales;f__GCA-2861595;NA;NA	723	658	661	1063	21
BM_RX	GCA_019241275	d__Bacteria;p__Actinobacteriota;c__Actinobacteria;o__Mycobacteriales;f__Mycobacteriaceae;NA;NA	976	898	798	1298	33
BM_RX	GCA_019242875	d__Bacteria;p__Acidobacteriota;c__Acidobacteriae;o__Bryobacterales;f__Bryobacteraceae;g__Palsa-187;NA	938	858	890	1272	37
BM_RX	GCA_019242065	d__Bacteria;p__Chloroflexota;c__UBA6077;NA;NA;NA;NA	880	805	862	1214	22
BM_RX	GCA_019241615	d__Bacteria;p__Acidobacteriota;c__Acidobacteriae;o__Bryobacterales;f__Bryobacteraceae;NA;NA	734	669	586	1073	10
BM_RX	GCA_019243375	d__Bacteria;p__Proteobacteria;c__Alphaproteobacteria;o__Rhizobiales;f__Beijerinckiaceae;g__Bog-939;NA	1067	967	902	1436	32
BM_RX	GCA_019243265	d__Bacteria;p__Proteobacteria;c__Alphaproteobacteria;o__Acetobacterales;f__Acetobacteraceae;g__Palsa-883;NA	733	662	603	1090	6
BM_RX	GCA_019242035	d__Bacteria;p__Dormibacterota;c__Dormibacteria;o__UBA8260;f__UBA8260;NA;NA	670	613	523	941	18
BM_RX	GCA_019242435	d__Bacteria;p__Verrucomicrobiota;c__Verrucomicrobiae;o__Chthoniobacterales;NA;NA;NA	885	809	720	1226	18
BM_RX	GCA_019242645	d__Bacteria;p__Proteobacteria;c__Alphaproteobacteria;o__Elsterales;f__URHD0088;NA;NA	686	605	465	1041	5
BM_RX	GCA_019241685	d__Bacteria;p__Proteobacteria;c__Alphaproteobacteria;o__Elsterales;f__URHD0088;NA;NA	1009	932	870	1392	24
BM_RX	GCA_019242655	d__Bacteria;p__Proteobacteria;c__Alphaproteobacteria;o__Rhizobiales;f__Beijerinckiaceae;NA;NA	995	922	790	1343	29
BM_RX	GCA_019241525	d__Bacteria;p__Actinobacteriota;c__Actinobacteria;o__Mycobacteriales;f__Pseudonocardiaceae;g__GCA-003244245;NA	950	866	791	1276	26
BM_RX	GCA_019241805	d__Bacteria;p__Actinobacteriota;c__Actinobacteria;o__Mycobacteriales;f__Jatrophihabitantaceae;g__Iso899;NA	826	755	691	1132	20
BM_RX	GCA_019243155	d__Bacteria;p__Actinobacteriota;c__Actinobacteria;o__Mycobacteriales;f__Mycobacteriaceae;g__Mycobacterium;NA	1027	952	962	1381	28
BM_RX	GCA_019241745	d__Bacteria;p__Chloroflexota;c__UBA6077;o__UBA6077;NA;NA;NA	948	860	979	1318	30
BM_RX	GCA_019242075	d__Bacteria;p__Proteobacteria;c__Alphaproteobacteria;o__Rhizobiales;f__Xanthobacteraceae;g__Bradyrhizobium;NA	918	837	828	1258	16
BM_RX	GCA_019242275	d__Bacteria;p__Proteobacteria;c__Alphaproteobacteria;o__UBA1301;f__UBA1301;g__UBA6038;NA	864	801	684	1167	33

## Sheet: Table_S6
Table S6. Individual scopes for metabolic networks
Sample ID	classes	value
BE_BS	intersection of scope	79
BE_BS	union of scope	521
BE_BS	max metabolites in scope	387
BE_BS	min metabolites in scope	107
BE_BS	average number of metabolites in scope	175.02 (+/- 57.74)
BE_RX	intersection of scope	79
BE_RX	union of scope	444
BE_RX	max metabolites in scope	266
BE_RX	min metabolites in scope	107
BE_RX	average number of metabolites in scope	171.60 (+/- 41.46)
BM_ER	intersection of scope	78
BM_ER	union of scope	451
BM_ER	max metabolites in scope	247
BM_ER	min metabolites in scope	84
BM_ER	average number of metabolites in scope	162.02 (+/- 39.23)
BM_RX	intersection of scope	80
BM_RX	union of scope	510
BM_RX	max metabolites in scope	374
BM_RX	min metabolites in scope	103
BM_RX	average number of metabolites in scope	177.06 (+/- 44.96)

## Sheet: Table_S7
Table S7. Classification of community scope found across the host and the sample
id	compounds	host	level1
BE_BS	1 AMINO PROPAN 2 ONE 3 PHOSPHATE	soybean
BE_BS	1 KETO 2 METHYLVALERATE	soybean	an organic acid
BE_BS	1 L MYO INOSITOL 1 P	soybean	an alcohol
BE_BS	2 _45__METHYL D ERYTHRITOL 4 PHOSPHATE	soybean	Unknown
BE_BS	2 3 DIHYDROXYBENZOATE	soybean	an aromatic compound
BE_BS	2 5 TRIPHOSPHORIBOSYL 3 DEPHOSPHO	soybean
BE_BS	2 ACETO 2 HYDROXY BUTYRATE	soybean	an organic acid
BE_BS	2 ACETO LACTATE	soybean	an organic acid
BE_BS	2 D THREO HYDROXY 3__45_ARBOXY ISOCAPROATE	soybean
BE_BS	2 DEHYDRO 3 DEOXY D GALACTONATE	soybean	an organic acid
BE_BS	2 DEHYDRO 3 DEOXY D GLUCONATE	soybean	an organic acid
BE_BS	2 KETO 3 DEOXY 6 P GLUCONATE	soybean	an organic acid
BE_BS	2 KETO 3 METHYL VALERATE	soybean	an organic acid
BE_BS	2 KETO ISOVALERATE	soybean	an organic acid
BE_BS	2 METHYL BUTYRYL__45_OA	soybean	an ester
BE_BS	2 OXOBUTANOATE	soybean	an organic acid
BE_BS	2 PHOSPHO 4__45_YTIDINE 5 DIPHOSPHO 2 _45__MET	soybean	Unknown
BE_BS	2C METH D ERYTHRITOL__45_YCLODIPHOSPHATE	soybean	Unknown
BE_BS	2K 4CH3 PENTANOATE	soybean	an organic acid
BE_BS	3 4 DIHYDROXYBENZOATE	soybean	an organic acid
BE_BS	3 DEHYDRO SHIKIMATE	soybean	Unknown
BE_BS	3 DEOXY D ARABINO HEPTULOSONATE 7 P	soybean	Unknown
BE_BS	3 ENOLPYRUVYL SHIKIMATE 5P	soybean	Unknown
BE_BS	3 HYDROXY 3 METHYL GLUTARYL__45_OA	soybean	an ester
BE_BS	3 KETO ADIPATE	soybean	an ester
BE_BS	3 KETO ADIPYL__45_OA	soybean	an ester
BE_BS	3 KETOBUTYRATE	soybean	an ester
BE_BS	3 OXOADIPATE ENOL LACTONE	soybean	Unknown
BE_BS	3 P HYDROXYPYRUVATE	soybean	Unknown
BE_BS	3 P SERINE	soybean	an amino acid
BE_BS	3 UREIDO PROPIONATE	soybean	a ureido compound
BE_BS	3__45_ARBOXY 3 HYDROXY ISOCAPROATE	soybean	Unknown
BE_BS	3OH 4P OH ALPHA KETOBUTYRATE	soybean	Unknown
BE_BS	3S__45_ITRYL__45_OA	soybean	Unknown
BE_BS	4 AMINO 4 DEOXYCHORISMATE	soybean	Unknown
BE_BS	4 AMINO BUTYRALDEHYDE	soybean	an organic amino compound
BE_BS	4 AMINO BUTYRATE	soybean	an organic acid
BE_BS	4 FUMARYL ACETOACETATE	soybean	Lipid
BE_BS	4 HYDROXY 2 KETOVALERATE	soybean	an organic acid
BE_BS	4 hydroxybenzoate	soybean	Lipid
BE_BS	4 IMIDAZOLONE 5 PROPIONATE	soybean	Unknown
BE_BS	4 MALEYL ACETOACETATE	soybean	Unknown
BE_BS	4 OH 4 ACETYL 2 OXOGLUTARATE	soybean	Unknown
BE_BS	4 OXOGLUTARAMATE	soybean	Unknown
BE_BS	4 P PANTOTHENATE	soybean	Unknown
BE_BS	4 PHOSPHONOOXY THREONINE	soybean	Unknown
BE_BS	4__45_YTIDINE 5 DIPHOSPHO 2__45_	soybean	Carbohydrate
BE_BS	5 AMINO LEVULINATE	soybean	Unknown
BE_BS	5 HYDROXY__45_TP	soybean	Nucleic acid component
BE_BS	5 KETO 4 DEOXY D GLUCARATE	soybean	Unknown
BE_BS	5 OXOPROLINE	soybean	an amino acid
BE_BS	5 P BETA D RIBOSYL AMINE	soybean	Carbohydrate
BE_BS	5 PHOSPHO RIBOSYL GLYCINEAMIDE	soybean	Unknown
BE_BS	7 AMINOMETHYL 7 DEAZAGUANINE	soybean	Nucleic acid component
BE_BS	7__45_YANO 7 DEAZAGUANINE	soybean	a nitrile
BE_BS	8 Oxo dGTP	soybean	Nucleic acid component
BE_BS	ACET	soybean	an organic acid
BE_BS	ACETOACETYL__45_OA	soybean	an ester
BE_BS	ACETOIN	soybean	an organooxygen compound
BE_BS	ACETONE	soybean	an organooxygen compound
BE_BS	ACETYL GLU	soybean	Carbohydrate
BE_BS	ACETYL P	soybean	an ester
BE_BS	ACETYL__45_OA	soybean	an ester
BE_BS	ACETYLSERINE	soybean	an ester
BE_BS	ACRYLYL__45_OA	soybean	an ester
BE_BS	ADENINE	soybean	Nucleic acid component
BE_BS	ADENOSINE	soybean	Nucleic acid component
BE_BS	ADENOSYL P4	soybean	Nucleic acid component
BE_BS	ADENYLOSUCC	soybean	Nucleic acid component
BE_BS	ADP D GLUCOSE	soybean	Carbohydrate
BE_BS	ADP D GLYCERO D MANNO HEPTOSE	soybean	Carbohydrate
BE_BS	ADP L GLYCERO D MANNO HEPTOSE	soybean	Carbohydrate
BE_BS	AGMATHINE	soybean	an organic amino compound
BE_BS	AICAR	soybean	an amide
BE_BS	ALPHA D GALACTOSE	soybean	Carbohydrate
BE_BS	ALPHA MALTOSE	soybean	Carbohydrate
BE_BS	ALPHA RIBAZOLE 5 P	soybean	Carbohydrate
BE_BS	AMINO ACETONE	soybean	Unknown
BE_BS	AMINO HYDROXYMETHYL METHYL PYR P	soybean	Unknown
BE_BS	AMINO HYDROXYMETHYL METHYLPYRIMIDINE PP	soybean	Unknown
BE_BS	AMINO OXOBUT	soybean	an amino acid
BE_BS	AMINO RIBOSYLAMINO 1H 3H PYR DIONE	soybean	Nucleic acid component
BE_BS	ANTHRANILATE	soybean	an organic amino compound
BE_BS	ARABINOSE 5P	soybean	Carbohydrate
BE_BS	ARG	soybean	an amino acid
BE_BS	ASN	soybean	an amino acid
BE_BS	B ALANINE	soybean	an amino acid
BE_BS	BETA L ARABINOSE	soybean	Carbohydrate
BE_BS	C DI GMP	soybean	Nucleic acid component
BE_BS	CAMP	soybean	Nucleic acid component
BE_BS	CARBAMATE	soybean	an ester
BE_BS	CARBAMOYL P	soybean	an organic amino compound
BE_BS	CARBAMYUL L ASPARTATE	soybean	an organic amino compound
BE_BS	CARBOXYPHENYLAMINO DEOXYRIBULOSE P	soybean	Carbohydrate
BE_BS	CDP	soybean	Nucleic acid component
BE_BS	CDP D GLUCOSE	soybean	Carbohydrate
BE_BS	CDP ETHANOLAMINE	soybean	an organic amino compound
BE_BS	CGMP	soybean	Nucleic acid component
BE_BS	CHLOROACETALDEHYDE	soybean	Unknown
BE_BS	CHLOROACETIC ACID	soybean	an organohalogen compound
BE_BS	CHORISMATE	soybean	an organic acid
BE_BS	CIS__45_IS MUCONATE	soybean	an organic acid
BE_BS	CMP	soybean	Nucleic acid component
BE_BS	CMP KDO	soybean	Carbohydrate
BE_BS	CO3	soybean	Unknown
BE_BS	COPROPORPHYRINOGEN_I	soybean	Cyclic compound
BE_BS	COPROPORPHYRINOGEN_III	soybean	Cyclic compound
BE_BS	CPD-10353	soybean	an organooxygen compound
BE_BS	CPD-10551	soybean	Unknown
BE_BS	CPD-10723	soybean	Carbohydrate
BE_BS	CPD-10750	soybean	Carbohydrate
BE_BS	CPD-10751	soybean	Carbohydrate
BE_BS	CPD-10773	soybean	Unknown
BE_BS	CPD-10774	soybean	Unknown
BE_BS	CPD-10775	soybean	Unknown
BE_BS	CPD-10776	soybean	Unknown
BE_BS	CPD-10809	soybean	Unknown
BE_BS	CPD-1086	soybean	Nucleic acid component
BE_BS	CPD-1099	soybean	Carbohydrate
BE_BS	CPD-1106	soybean	an organophosphonate
BE_BS	CPD-1133	soybean	an alcohol
BE_BS	CPD-1136	soybean	an organic acid
BE_BS	CPD-11444	soybean	Cyclic compound
BE_BS	CPD-11495	soybean	Unknown
BE_BS	CPD-11555	soybean	a secondary metabolite
BE_BS	CPD-11855	soybean	an organic acid
BE_BS	CPD-11975	soybean	Unknown
BE_BS	CPD-12150	soybean	an organic amino compound
BE_BS	CPD-12179	soybean	Unknown
BE_BS	CPD-12365	soybean	Nucleic acid component
BE_BS	CPD-12366	soybean	Nucleic acid component
BE_BS	CPD-12377	soybean	a radical
BE_BS	CPD-12427	soybean	Nucleic acid component
BE_BS	CPD-13043	soybean	Nucleic acid component
BE_BS	CPD-13118	soybean	Nucleic acid component
BE_BS	CPD-13122	soybean	Carbohydrate
BE_BS	CPD-13357	soybean	Unknown
BE_BS	CPD-13462	soybean	an organic amino compound
BE_BS	CPD-13469	soybean	Carbohydrate
BE_BS	CPD-13534	soybean	an ester
BE_BS	CPD-13575	soybean	Cyclic compound
BE_BS	CPD-13576	soybean	Cyclic compound
BE_BS	CPD-13713	soybean	an organoselenium compound
BE_BS	CPD-13847	soybean	Carbohydrate
BE_BS	CPD-13851	soybean	Nucleic acid component
BE_BS	CPD-13997	soybean	Carbohydrate
BE_BS	CPD-14437	soybean	Peptide
BE_BS	CPD-14442	soybean	Unknown
BE_BS	CPD-14443	soybean	Unknown
BE_BS	CPD-14736	soybean	an organic amino compound
BE_BS	CPD-14808	soybean	an alcohol
BE_BS	CPD-15124	soybean	Unknown
BE_BS	CPD-15127	soybean	an organic acid
BE_BS	CPD-15317	soybean	Carbohydrate
BE_BS	CPD-15435	soybean	an adenylate
BE_BS	CPD-15530	soybean	Carbohydrate
BE_BS	CPD-15633	soybean	Carbohydrate
BE_BS	CPD-15895	soybean	Carbohydrate
BE_BS	CPD-15975	soybean	Carbohydrate
BE_BS	CPD-15979	soybean	Carbohydrate
BE_BS	CPD-15999	soybean	Unknown
BE_BS	CPD-16020	soybean	Nucleic acid component
BE_BS	CPD-16606	soybean	Carbohydrate
BE_BS	CPD-16618	soybean	an organooxygen compound
BE_BS	CPD-16631	soybean	an organic amino compound
BE_BS	CPD-16937	soybean	an ester
BE_BS	CPD-16938	soybean	an organooxygen compound
BE_BS	CPD-170	soybean	Carbohydrate
BE_BS	CPD-18118	soybean	Carbohydrate
BE_BS	CPD-1821	soybean	an organic amino compound
BE_BS	CPD-18238	soybean	Unknown
BE_BS	CPD-1828	soybean	an organophosphorus compound
BE_BS	CPD-187	soybean	an organic acid
BE_BS	CPD-19243	soybean	an organophosphonate
BE_BS	CPD-19715	soybean	Cyclic compound
BE_BS	CPD-19716	soybean	an aromatic compound
BE_BS	CPD-19753	soybean	an organic acid
BE_BS	CPD-208	soybean	an ester
BE_BS	CPD-20826	soybean	Nucleic acid component
BE_BS	CPD-21004	soybean	an organic acid
BE_BS	CPD-227	soybean	an organooxygen compound
BE_BS	CPD-22847	soybean	an ester
BE_BS	CPD-22852	soybean	Unknown
BE_BS	CPD-2343	soybean	Unknown
BE_BS	CPD-235	soybean	Unknown
BE_BS	CPD-24335	soybean	an organic acid
BE_BS	CPD-245	soybean	an organic acid
BE_BS	CPD-24843	soybean	an organic acid
BE_BS	CPD-24844	soybean	an organic acid
BE_BS	CPD-24926	soybean	Carbohydrate
BE_BS	CPD-2542	soybean	Unknown
BE_BS	CPD-2961	soybean	Carbohydrate
BE_BS	CPD-302	soybean	an amino acid
BE_BS	CPD-316	soybean	an enzyme cofactor
BE_BS	CPD-317	soybean	Unknown
BE_BS	CPD-3344	soybean	Unknown
BE_BS	CPD-335	soybean	an organic acid
BE_BS	CPD-343	soybean	Unknown
BE_BS	CPD-3633	soybean	an organic amino compound
BE_BS	CPD-37	soybean	Carbohydrate
BE_BS	CPD-389	soybean	a ureido compound
BE_BS	CPD-407	soybean	Peptide
BE_BS	CPD-421	soybean	Unknown
BE_BS	CPD-448	soybean	Carbohydrate
BE_BS	CPD-458	soybean	Carbohydrate
BE_BS	CPD-469	soybean	Unknown
BE_BS	CPD-470	soybean	an organic amino compound
BE_BS	CPD-551	soybean	an organophosphorus compound
BE_BS	CPD-569	soybean	an organic amino compound
BE_BS	CPD-597	soybean	Amino acid related compounds
BE_BS	CPD-600	soybean	an amino acid
BE_BS	CPD-602	soybean	Nucleic acid component
BE_BS	CPD-6124	soybean	Unknown
BE_BS	CPD-618	soybean	c
BE_BS	CPD-62	soybean	an adenylate
BE_BS	CPD-622	soybean	an organic acid
BE_BS	CPD-636	soybean	Unknown
BE_BS	CPD-645	soybean	Carbohydrate
BE_BS	CPD-650	soybean	an ester
BE_BS	CPD-654	soybean	an organic acid
BE_BS	CPD-658	soybean	Carbohydrate
BE_BS	CPD-67	soybean	an organic acid
BE_BS	CPD-69	soybean	Unknown
BE_BS	CPD-6972	soybean	Unknown
BE_BS	CPD-7000	soybean	an organooxygen compound
BE_BS	CPD-7224	soybean	an organic amino compound
BE_BS	CPD-764	soybean	an organophosphorus compound
BE_BS	CPD-7643	soybean	Unknown
BE_BS	CPD-7737	soybean	Unknown
BE_BS	CPD-786	soybean	an organic acid
BE_BS	CPD-787	soybean	Unknown
BE_BS	CPD-804	soybean	an organic acid
BE_BS	CPD-822	soybean	Unknown
BE_BS	CPD-8259	soybean	Unknown
BE_BS	CPD-827	soybean	Carbohydrate
BE_BS	CPD-87	soybean	Unknown
BE_BS	CPD-9016	soybean	an aromatic compound
BE_BS	CPD-9189	soybean	an organic acid
BE_BS	CPD-9421	soybean	Unknown
BE_BS	CPD-9923	soybean	Unknown
BE_BS	CPD-9924	soybean	Unknown
BE_BS	CPD-9925	soybean	Unknown
BE_BS	CPD0 1110	soybean	an aldehyde
BE_BS	CPD0 1456	soybean	Carbohydrate
BE_BS	CPD0 1699	soybean	Cyclic compound
BE_BS	CPD0 2056	soybean	Peptide
BE_BS	CPD0 2461	soybean	Nucleic acid component
BE_BS	CPD0 2467	soybean
BE_BS	CPD0 881	soybean	Unknown
BE_BS	CPD0 882	soybean	Unknown
BE_BS	CPD8J2 1	soybean	Unknown
BE_BS	CPD8J2 2	soybean	Unknown
BE_BS	CTP	soybean	Nucleic acid component
BE_BS	CYTIDINE	soybean	an amino acid
BE_BS	CYTOSINE	soybean	an amino acid
BE_BS	D 4 HYDROXY 2 KETO GLUTARATE	soybean	an organic acid
BE_BS	D 6 P GLUCONO DELTA LACTONE	soybean	Unknown
BE_BS	D ALA D ALA	soybean	an amino acid
BE_BS	D ALANINE	soybean	an amino acid
BE_BS	D ALPHABETA D HEPTOSE 7 PHOSPHATE	soybean	Carbohydrate
BE_BS	D ALTRONATE	soybean	Carbohydrate
BE_BS	D BETA D HEPTOSE 1 P	soybean	Carbohydrate
BE_BS	D BETA D HEPTOSE 17 DIPHOSPHATE	soybean	Nucleic acid component
BE_BS	D ERYTHRO IMIDAZOLE GLYCEROL P	soybean	Nucleic acid component
BE_BS	D GALACTARATE	soybean	an organic acid
BE_BS	D GALACTONATE	soybean	Carbohydrate
BE_BS	D Galactopyranuronate	soybean	Carbohydrate
BE_BS	D GLT	soybean	an amino acid
BE_BS	D GLUCARATE	soybean	an organic acid
BE_BS	D Glucopyranuronate	soybean	Carbohydrate
BE_BS	D GLUCOSAMINE 6 P	soybean	Carbohydrate
BE_BS	D MANNONATE	soybean	Carbohydrate
BE_BS	D METHYL MALONYL__45_OA	soybean	an ester
BE_BS	D RIBULOSE 15 P2	soybean	Carbohydrate
BE_BS	D SEDOHEPTULOSE 1 7 P2	soybean	Carbohydrate
BE_BS	D SEDOHEPTULOSE 7 P	soybean	Carbohydrate
BE_BS	D SORBITOL 6 P	soybean	Carbohydrate
BE_BS	D tagatopyranose	soybean	Carbohydrate
BE_BS	D TAGATURONATE	soybean	Carbohydrate
BE_BS	D XYLULOSE	soybean	Carbohydrate
BE_BS	DAMP	soybean	Nucleic acid component
BE_BS	DATP	soybean	Nucleic acid component
BE_BS	DCDP	soybean	Nucleic acid component
BE_BS	DCMP	soybean	Nucleic acid component
BE_BS	DCTP	soybean	Nucleic acid component
BE_BS	DEAMIDO NAD	soybean	Nucleic acid component
BE_BS	DEHYDRO DEOXY GALACTONATE PHOSPHATE	soybean	Unknown
BE_BS	DEHYDROQUINATE	soybean	an organic acid
BE_BS	DEOXY D RIBOSE 1 PHOSPHATE	soybean	Carbohydrate
BE_BS	DEOXY RIBOSE 5P	soybean	Carbohydrate
BE_BS	DEOXYADENOSINE	soybean	Nucleic acid component
BE_BS	DEOXYCYTIDINE	soybean	Nucleic acid component
BE_BS	DEOXYGUANOSINE	soybean	Nucleic acid component
BE_BS	DEOXYINOSINE	soybean	Nucleic acid component
BE_BS	DEOXYURIDINE	soybean	Nucleic acid component
BE_BS	DEOXYXYLULOSE 5P	soybean	Carbohydrate
BE_BS	DEPHOSPHO__45_OA	soybean	an ester
BE_BS	DGMP	soybean	Nucleic acid component
BE_BS	DGTP	soybean	Nucleic acid component
BE_BS	DI H OROTATE	soybean	Unknown
BE_BS	DI H URACIL	soybean	Nucleic acid component
BE_BS	DIACETYL	soybean	an organooxygen compound
BE_BS	DIAMINO OH PHOSPHORIBOSYLAMINO PYR	soybean	Unknown
BE_BS	DIHYDRO DIOH BENZOATE	soybean	Unknown
BE_BS	DIHYDROFOLATE	soybean	an enzyme cofactor
BE_BS	DIHYDROMONAPTERIN TRIPHOSPHATE	soybean	an aromatic compound
BE_BS	DIHYDRONEOPTERIN P	soybean	an aromatic compound
BE_BS	DIHYDRONEOPTERIN P3	soybean	an aromatic compound
BE_BS	DIHYDROXY BUTANONE P	soybean	Unknown
BE_BS	DIHYDROXYACETONE	soybean	Carbohydrate
BE_BS	DIHYDROXYNAPHTHOATE	soybean	Unknown
BE_BS	DIHYDROXYPENTANEDIONE	soybean	Unknown
BE_BS	DIMETHYL D RIBITYL LUMAZINE	soybean	Cyclic compound
BE_BS	DIMETHYLBENZIMIDAZOLE	soybean	Unknown
BE_BS	DUMP	soybean	Nucleic acid component
BE_BS	DUTP	soybean	Nucleic acid component
BE_BS	ENOL PHENYLPYRUVATE	soybean	an organic acid
BE_BS	ENTEROBACTIN	soybean	Cyclic compound
BE_BS	ERYTHRONATE 4P	soybean	Carbohydrate
BE_BS	ERYTHROSE 4P	soybean	Carbohydrate
BE_BS	FERRIC ENTEROBACTIN__45_OMPLEX	soybean	an aromatic compound
BE_BS	FMN	soybean	an enzyme cofactor
BE_BS	FMNH2	soybean	an enzyme cofactor
BE_BS	FORMALDEHYDE	soybean	an organooxygen compound
BE_BS	FORMAMIDE	soybean	Unknown
BE_BS	FORMATE	soybean	an organic acid
BE_BS	FORMYL ISOGLUTAMINE	soybean	an amino acid
BE_BS	FORMYL__45_OA	soybean	an ester
BE_BS	FRU1P	soybean	Carbohydrate
BE_BS	FRUCTURONATE	soybean	Carbohydrate
BE_BS	GALACTOSE	soybean	Carbohydrate
BE_BS	GALACTOSE 1P	soybean	Carbohydrate
BE_BS	GDP 4 DEHYDRO 6 DEOXY D MANNOSE	soybean	Carbohydrate
BE_BS	GDP D GLUCOSE	soybean	Carbohydrate
BE_BS	GDP MANNOSE	soybean	Nucleic acid component
BE_BS	GDP TP	soybean	Nucleic acid component
BE_BS	GLC D LACTONE	soybean	Unknown
BE_BS	GLN	soybean	an amino acid
BE_BS	GLUCONATE	soybean	an organic acid
BE_BS	GLUCOSAMINE 1P	soybean	an organic acid
BE_BS	GLUTAMATE 1 SEMIALDEHYDE	soybean	Unknown
BE_BS	GLUTAMIDE	soybean	an organic amino compound
BE_BS	GLY	soybean	an amino acid
BE_BS	GLYCERALD	soybean	an organooxygen compound
BE_BS	GLYCERATE	soybean	an organic acid
BE_BS	GLYCEROL	soybean	Carbohydrate
BE_BS	GLYCEROL 3P	soybean	Carbohydrate
BE_BS	GLYCOLLATE	soybean	an organic acid
BE_BS	GLYOX	soybean	an organic acid
BE_BS	GUANOSINE 5DP 3DP	soybean	Carbohydrate
BE_BS	HCO3	soybean	an inorganic anion
BE_BS	HIS	soybean	an amino acid
BE_BS	HISTAMINE	soybean	an organic amino compound
BE_BS	HISTIDINOL	soybean	Unknown
BE_BS	HMP	soybean	an organophosphorus compound
BE_BS	HOMO__45_IS ACONITATE	soybean	Unknown
BE_BS	HOMO__45_IT	soybean	an organic acid
BE_BS	HOMOGENTISATE	soybean	Unknown
BE_BS	HYDROGEN MOLECULE	soybean	an inorganic anion
BE_BS	HYDROXYLAMINE	soybean	Unknown
BE_BS	HYDROXYMETHYLBILANE	soybean	Unknown
BE_BS	ILE	soybean	an amino acid
BE_BS	IMIDAZOLE ACETOL P	soybean	Unknown
BE_BS	IMINOASPARTATE	soybean	an imine
BE_BS	INDOLE	soybean	an aromatic compound
BE_BS	INDOLE 3 GLYCEROL P	soybean	an aromatic compound
BE_BS	INDOLE_ACETALDEHYDE	soybean	an aromatic compound
BE_BS	INDOLE_PYRUVATE	soybean	an aromatic compound
BE_BS	ISOBUTYRYL__45_OA	soybean	an ester
BE_BS	ISOCHORISMATE	soybean	Unknown
BE_BS	ISOGLUTAMINE	soybean	an amino acid
BE_BS	ISOVALERYL__45_OA	soybean	an ester
BE_BS	KDO	soybean	Carbohydrate
BE_BS	KDO 8P	soybean	Carbohydrate
BE_BS	L ALLO THREONINE	soybean	an organic acid
BE_BS	L ARGININO SUCCINATE	soybean	an organic acid
BE_BS	L ASPARTATE	soybean	an amino acid
BE_BS	L ASPARTATE SEMIALDEHYDE	soybean	Unknown
BE_BS	L BETA ASPARTYL P	soybean	an organic amino compound
BE_BS	L DELTA1 PYRROLINE_5__45_ARBOXYLATE	soybean	an organic acid
BE_BS	L DI GMP	soybean	Nucleic acid component
BE_BS	L GLUTAMATE 5 P	soybean	Unknown
BE_BS	L GLUTAMATE_GAMMA SEMIALDEHYDE	soybean	an organic amino compound
BE_BS	L GLYCERALDEHYDE 3 PHOSPHATE	soybean	Carbohydrate
BE_BS	L HISTIDINOL P	soybean	Unknown
BE_BS	L ORNITHINE	soybean	an organic amino compound
BE_BS	L RIBULOSE	soybean	Carbohydrate
BE_BS	L RIBULOSE 5 P	soybean	Carbohydrate
BE_BS	L THREO 3 METHYL ASPARTATE	soybean	an organic amino compound
BE_BS	L THREONINE O 3 PHOSPHATE	soybean	Unknown
BE_BS	L XYLULOSE 5 P	soybean	Carbohydrate
BE_BS	L__45_ITRULLINE	soybean	an amino acid
BE_BS	LEU	soybean	an amino acid
BE_BS	MALONYL__45_OA	soybean	an enzyme cofactor
BE_BS	MANNITOL	soybean	Carbohydrate
BE_BS	MANNITOL 1P	soybean	Carbohydrate
BE_BS	MANNOSE	soybean	Carbohydrate
BE_BS	MANNOSE 1P	soybean	Carbohydrate
BE_BS	MESACONATE	soybean	an organic acid
BE_BS	METHYL GLYOXAL	soybean	an organooxygen compound
BE_BS	METHYL MALONYL__45_OA	soybean	an ester
BE_BS	MEVALONATE	soybean	an organic acid
BE_BS	MG PROTOPORPHYRIN	soybean	Cyclic compound
BE_BS	MYO INOSITOL	soybean	Carbohydrate
BE_BS	N 23 DIHYDROXYBENZOYL L SERINE	soybean	Unknown
BE_BS	N 5 PHOSPHORIBOSYL ANTHRANILATE	soybean	Unknown
BE_BS	N ACETYL D GLUCOSAMINE 1 P	soybean	Carbohydrate
BE_BS	N ACETYL D GLUCOSAMINE 6 P	soybean	an organic amino compound
BE_BS	N ACETYL D MANNOSAMINE 6P	soybean	Unknown
BE_BS	N ACETYL GLUTAMYL P	soybean	Unknown
BE_BS	N ALPHA ACETYLORNITHINE	soybean	an organic amino compound
BE_BS	N FORMIMINO L GLUTAMATE	soybean	an organic amino compound
BE_BS	N FORMYLKYNURENINE	soybean	Unknown
BE_BS	N2 SUCCINYLGLUTAMATE	soybean	an organic acid
BE_BS	N2 SUCCINYLORNITHINE	soybean	Unknown
BE_BS	NA__43___e	soybean	an inorganic ion
BE_BS	NICOTINAMIDE_NUCLEOTIDE	soybean	Nucleic acid component
BE_BS	NICOTINAMIDE_RIBOSE	soybean	a vitamin
BE_BS	NICOTINATE_NUCLEOTIDE	soybean	Nucleic acid component
BE_BS	NITRITE	soybean	an inorganic anion
BE_BS	NMNH	soybean	Nucleic acid component
BE_BS	O SUCCINYLBENZOATE	soybean	Unknown
BE_BS	OH	soybean	an inorganic anion
BE_BS	OH PYR	soybean	Unknown
BE_BS	OROTATE	soybean	an organic acid
BE_BS	OROTIDINE 5 PHOSPHATE	soybean	Nucleic acid component
BE_BS	OXALATE	soybean	an organic acid
BE_BS	OXALYL__45_OA	soybean	an ester
BE_BS	P HYDROXY PHENYLPYRUVATE	soybean	an organic acid
BE_BS	P RIBOSYL 4 SUCCCARB AMINOIMIDAZOLE	soybean	Unknown
BE_BS	P3I	soybean	an inorganic anion
BE_BS	PANTETHEINE P	soybean	Unknown
BE_BS	PHE	soybean	an amino acid
BE_BS	PHENOL PHOSPHATE	soybean	Unknown
BE_BS	PHENYL PYRUVATE	soybean	Unknown
BE_BS	PHENYLACETALDEHYDE	soybean	an organooxygen compound
BE_BS	PHENYLETHYLAMINE	soybean	an organic amino compound
BE_BS	PHOSPHORIBOSYL AMP	soybean	an organic amino compound
BE_BS	PHOSPHORIBOSYL ATP	soybean	Nucleic acid component
BE_BS	PHOSPHORIBOSYL FORMAMIDO__45_ARBOXAMIDE	soybean	Nucleic acid component
BE_BS	PHOSPHORIBOSYL FORMIMINO AICAR P	soybean	an amide
BE_BS	PHOSPHORIBULOSYL FORMIMINO AICAR P	soybean	an amide
BE_BS	PORPHOBILINOGEN	soybean	Unknown
BE_BS	PREPHENATE	soybean	an amino acid
BE_BS	PRO	soybean	an amino acid
BE_BS	PROPIONATE	soybean	an organic acid
BE_BS	PROPIONYL P	soybean	Lipid
BE_BS	PROPIONYL__45_OA	soybean	Lipid
BE_BS	PROTOHEME	soybean	an enzyme cofactor
BE_BS	PROTON_e	soybean	an enzyme cofactor
BE_BS	PROTOPORPHYRIN_IX	soybean	Cyclic compound
BE_BS	PROTOPORPHYRINOGEN	soybean	Cyclic compound
BE_BS	PRPP	soybean	Carbohydrate
BE_BS	PSEUDOURIDINE 5 P	soybean	Carbohydrate
BE_BS	PUTRESCINE	soybean	an organic amino compound
BE_BS	PYRIDOXAL	soybean	a vitamin
BE_BS	PYRIDOXAL_PHOSPHATE	soybean	a vitamin
BE_BS	PYRIDOXINE 5P	soybean	a vitamin
BE_BS	QUINOLINATE	soybean	Unknown
BE_BS	R 1 AMINOPROPAN 2 YL PHOSPHATE	soybean	Unknown
BE_BS	R 4 PHOSPHOPANTOTHENOYL L__45_YSTEINE	soybean	Unknown
BE_BS	RIBOSE 5P	soybean	Carbohydrate
BE_BS	RIBULOSE 5P	soybean	Carbohydrate
BE_BS	S 3 HYDROXYBUTANOYL__45_OA	soybean	an ester
BE_BS	S__45_ITRAMALATE	soybean	an organic acid
BE_BS	SELENATE	soybean	an inorganic ion
BE_BS	SHIKIMATE	soybean	an organic acid
BE_BS	SHIKIMATE 5P	soybean	an organic acid
BE_BS	SORBITOL	soybean	Unknown
BE_BS	SUCC S ALD	soybean	Unknown
BE_BS	SUPER OXIDE	soybean	an inorganic anion
BE_BS	TAGATOSE 1 6 DIPHOSPHATE	soybean	Unknown
BE_BS	TARTRONATE S ALD	soybean	Unknown
BE_BS	THF	soybean	a vitamin
BE_BS	THIAMINE P	soybean	a vitamin
BE_BS	THIAMINE PYROPHOSPHATE	soybean	a vitamin
BE_BS	THR	soybean	a vitamin
BE_BS	THREO 3 HYDROXY L ASPARTATE	soybean	Unknown
BE_BS	THZ	soybean	Cyclic compound
BE_BS	THZ P	soybean	Cyclic compound
BE_BS	TREHALOSE	soybean	Carbohydrate
BE_BS	TREHALOSE 6P	soybean	Carbohydrate
BE_BS	TRP	soybean	an amino acid
BE_BS	TRYPTAMINE	soybean	an amino acid
BE_BS	TYR	soybean	an amino acid
BE_BS	TYRAMINE	soybean	an organic amino compound
BE_BS	UDP AA GLUTAMATE	soybean	Unknown
BE_BS	UDP ACETYL__45_ARBOXYVINYL GLUCOSAMINE	soybean	Carbohydrate
BE_BS	UDP D GALACTO 14 FURANOSE	soybean	Carbohydrate
BE_BS	UDP MANNAC	soybean	Carbohydrate
BE_BS	UDP MANNACA	soybean	Carbohydrate
BE_BS	UDP N ACETYL D GLUCOSAMINE	soybean	Carbohydrate
BE_BS	UDP N ACETYLMURAMATE	soybean	Carbohydrate
BE_BS	UMP	soybean	Nucleic acid component
BE_BS	URACIL	soybean	Nucleic acid component
BE_BS	UREA	soybean	an amide
BE_BS	URIDINE	soybean	Nucleic acid component
BE_BS	UROCANATE	soybean	Unknown
BE_BS	UROPORPHYRINOGEN III	soybean	Cyclic compound
BE_BS	VAL	soybean	an amino acid
BE_BS	XDP	soybean	Nucleic acid component
BE_BS	XTP	soybean	Nucleic acid component
BE_BS	XYLULOSE 5 PHOSPHATE	soybean	Carbohydrate
BE_BS	ZN__43__2_e	soybean	an inorganic cation
BE_RX	CPD 13576	soybean
BE_RX	UROCANATE	soybean
BE_RX	CARBAMYUL L ASPARTATE	soybean
BE_RX	HISTIDINOL	soybean
BE_RX	2 METHYL BUTYRYL__45_OA	soybean
BE_RX	FMNH2	soybean
BE_RX	TRP	soybean
BE_RX	DCTP	soybean
BE_RX	UDP N ACETYL D GLUCOSAMINE	soybean
BE_RX	D ALA D ALA	soybean
BE_RX	L ORNITHINE	soybean
BE_RX	4 OH 4 ACETYL 2 OXOGLUTARATE	soybean
BE_RX	FORMAMIDE	soybean
BE_RX	CPD 69	soybean
BE_RX	S2O3	soybean
BE_RX	2 AMINOBENZOYL__45_OA	soybean
BE_RX	2 ACETO 2 HYDROXY BUTYRATE	soybean
BE_RX	FMN	soybean
BE_RX	HIS	soybean
BE_RX	3 ENOLPYRUVYL SHIKIMATE 5P	soybean
BE_RX	INDOLE_PYRUVATE	soybean
BE_RX	CPD 597	soybean
BE_RX	3 KETO ADIPATE	soybean
BE_RX	DEHYDROQUINATE	soybean
BE_RX	B ALANINE	soybean
BE_RX	5 HYDROXY__45_TP	soybean
BE_RX	PHOSPHORIBOSYL FORMIMINO AICAR P	soybean
BE_RX	PROPIONYL__45_OA	soybean
BE_RX	COPROPORPHYRINOGEN_III	soybean
BE_RX	DGMP	soybean
BE_RX	CPD 14442	soybean
BE_RX	GDP 4 DEHYDRO 6 DEOXY D MANNOSE	soybean
BE_RX	CPD 15530	soybean
BE_RX	DEOXYCYTIDINE	soybean
BE_RX	7 AMINOMETHYL 7 DEAZAGUANINE	soybean
BE_RX	DI H URACIL	soybean
BE_RX	1 KETO 2 METHYLVALERATE	soybean
BE_RX	3 DEHYDRO SHIKIMATE	soybean
BE_RX	OROTIDINE 5 PHOSPHATE	soybean
BE_RX	CPD 7046	soybean
BE_RX	CPD 10353	soybean
BE_RX	CPD 7224	soybean
BE_RX	CPD 6124	soybean
BE_RX	DEOXYADENOSINE	soybean
BE_RX	3 HYDROXY 3 METHYL GLUTARYL__45_OA	soybean
BE_RX	CPD 10750	soybean
BE_RX	4 FUMARYL ACETOACETATE	soybean
BE_RX	AGMATHINE	soybean
BE_RX	GLYCERALD	soybean
BE_RX	CPD 1821	soybean
BE_RX	SULFO__45_YSTEINE	soybean
BE_RX	IMINOASPARTATE	soybean
BE_RX	CPD 551	soybean
BE_RX	ARG	soybean
BE_RX	CARBOXYPHENYLAMINO DEOXYRIBULOSE P	soybean
BE_RX	ADP L GLYCERO D MANNO HEPTOSE	soybean
BE_RX	D BETA D HEPTOSE 17 DIPHOSPHATE	soybean
BE_RX	CPD 21004	soybean
BE_RX	NICOTINAMIDE_NUCLEOTIDE	soybean
BE_RX	D tagatopyranose	soybean
BE_RX	DCDP	soybean
BE_RX	AICAR	soybean
BE_RX	1 AMINO PROPAN 2 ONE 3 PHOSPHATE	soybean
BE_RX	DIMETHYLBENZIMIDAZOLE	soybean
BE_RX	GLYOX	soybean
BE_RX	C DI GMP	soybean
BE_RX	CPD 15975	soybean
BE_RX	CPD0 882	soybean
BE_RX	UDP N ACETYLMURAMATE	soybean
BE_RX	MALONYL__45_OA	soybean
BE_RX	D Glucopyranuronate	soybean
BE_RX	QUINOLINATE	soybean
BE_RX	PORPHOBILINOGEN	soybean
BE_RX	TARTRONATE S ALD	soybean
BE_RX	CPD 10723	soybean
BE_RX	DIHYDRONEOPTERIN P3	soybean
BE_RX	N 5 PHOSPHORIBOSYL ANTHRANILATE	soybean
BE_RX	CARBAMOYL P	soybean
BE_RX	CPD 12377	soybean
BE_RX	4 AMINO 4 DEOXYCHORISMATE	soybean
BE_RX	CPD 12366	soybean
BE_RX	INDOLE 3 GLYCEROL P	soybean
BE_RX	CPD8J2 2	soybean
BE_RX	CPD8J2 3	soybean
BE_RX	OXIDIZED GLUTATHIONE	soybean
BE_RX	XYLULOSE 5 PHOSPHATE	soybean
BE_RX	D ALPHABETA D HEPTOSE 7 PHOSPHATE	soybean
BE_RX	CPD 578	soybean
BE_RX	CPD 1099	soybean
BE_RX	PYRIDOXAL	soybean
BE_RX	L__45_ITRULLINE	soybean
BE_RX	CPD 16020	soybean
BE_RX	L THREO 3 METHYL ASPARTATE	soybean
BE_RX	PROTOPORPHYRIN_IX	soybean
BE_RX	3__45_ARBOXY 3 HYDROXY ISOCAPROATE	soybean
BE_RX	CPD 15895	soybean
BE_RX	2K 4CH3 PENTANOATE	soybean
BE_RX	PROTOHEME	soybean
BE_RX	HYDROXYLAMINE	soybean
BE_RX	DEOXYURIDINE	soybean
BE_RX	ADP D GLYCERO D MANNO HEPTOSE	soybean
BE_RX	2 OXOBUTANOATE	soybean
BE_RX	S__45_ITRAMALATE	soybean
BE_RX	L ALLO THREONINE	soybean
BE_RX	CPD 1133	soybean
BE_RX	ILE	soybean
BE_RX	DI H OROTATE	soybean
BE_RX	2C METH D ERYTHRITOL__45_YCLODIPHOSPHATE	soybean
BE_RX	NICOTINATE_NUCLEOTIDE	soybean
BE_RX	5 KETO 4 DEOXY D GLUCARATE	soybean
BE_RX	CDP	soybean
BE_RX	CPD 367	soybean
BE_RX	CDP D GLUCOSE	soybean
BE_RX	L GLUTAMATE_GAMMA SEMIALDEHYDE	soybean
BE_RX	L BETA ASPARTYL P	soybean
BE_RX	GLYCOLLATE	soybean
BE_RX	GLYCERATE	soybean
BE_RX	CYS	soybean
BE_RX	ACETYLSERINE	soybean
BE_RX	CPD 13997	soybean
BE_RX	ISOBUTYRYL__45_OA	soybean
BE_RX	CDP ETHANOLAMINE	soybean
BE_RX	FORMYL ISOGLUTAMINE	soybean
BE_RX	PRO	soybean
BE_RX	CPD 469	soybean
BE_RX	HMP	soybean
BE_RX	THREO 3 HYDROXY L ASPARTATE	soybean
BE_RX	2 KETO 3 METHYL VALERATE	soybean
BE_RX	GALACTOSE 1P	soybean
BE_RX	L ASPARTATE SEMIALDEHYDE	soybean
BE_RX	ALPHA MALTOSE	soybean
BE_RX	CPD8J2 1	soybean
BE_RX	PHOSPHORIBOSYL FORMAMIDO__45_ARBOXAMIDE	soybean
BE_RX	ISOCHORISMATE	soybean
BE_RX	DEPHOSPHO__45_OA	soybean
BE_RX	DEAMIDO NAD	soybean
BE_RX	CPD 15979	soybean
BE_RX	SUCC S ALD	soybean
BE_RX	CPD 235	soybean
BE_RX	CPD 9189	soybean
BE_RX	UROPORPHYRINOGEN III	soybean
BE_RX	CPD 22852	soybean
BE_RX	PUTRESCINE	soybean
BE_RX	7__45_YANO 7 DEAZAGUANINE	soybean
BE_RX	ADENINE	soybean
BE_RX	CPD 448	soybean
BE_RX	PHOSPHORIBULOSYL FORMIMINO AICAR P	soybean
BE_RX	HOMO__45_IT	soybean
BE_RX	CPD 13043	soybean
BE_RX	CPD0 881	soybean
BE_RX	CYTOSINE	soybean
BE_RX	CPD 389	soybean
BE_RX	PRPP	soybean
BE_RX	N ACETYL D MANNOSAMINE 6P	soybean
BE_RX	GALACTOSE	soybean
BE_RX	3 P HYDROXYPYRUVATE	soybean
BE_RX	R 4 PHOSPHOPANTOTHENOYL L__45_YSTEINE	soybean
BE_RX	CPD 15999	soybean
BE_RX	DUMP	soybean
BE_RX	CPD 14736	soybean
BE_RX	CPD 10751	soybean
BE_RX	ACETOACETYL__45_OA	soybean
BE_RX	SHIKIMATE 5P	soybean
BE_RX	4 IMIDAZOLONE 5 PROPIONATE	soybean
BE_RX	DIHYDROXYACETONE	soybean
BE_RX	CPD 804	soybean
BE_RX	CHLOROACETIC ACID	soybean
BE_RX	ACETYL P	soybean
BE_RX	2 D THREO HYDROXY 3__45_ARBOXY ISOCAPROATE	soybean
BE_RX	CPD 208	soybean
BE_RX	L RIBULOSE 5 P	soybean
BE_RX	CPD 7643	soybean
BE_RX	3 KETO ADIPYL__45_OA	soybean
BE_RX	CPD 380	soybean
BE_RX	2 ACETO LACTATE	soybean
BE_RX	CPD 13534	soybean
BE_RX	PYRIDOXINE 5P	soybean
BE_RX	MALEATE	soybean
BE_RX	2 _45__METHYL D ERYTHRITOL 4 PHOSPHATE	soybean
BE_RX	DEHYDRO DEOXY GALACTONATE PHOSPHATE	soybean
BE_RX	2 KETO 3 DEOXY 6 P GLUCONATE	soybean
BE_RX	5 PHOSPHO RIBOSYL GLYCINEAMIDE	soybean
BE_RX	HYDROGEN MOLECULE	soybean
BE_RX	CPD 18238	soybean
BE_RX	L GAMMA GLUTAMYLCYSTEINE	soybean
BE_RX	THZ P	soybean
BE_RX	L GLUTAMATE 5 P	soybean
BE_RX	D BETA D HEPTOSE 1 P	soybean
BE_RX	D GLUCARATE	soybean
BE_RX	METHYL GLYOXAL	soybean
BE_RX	5 OXOPROLINE	soybean
BE_RX	CPD 24871	soybean
BE_RX	CPD 2961	soybean
BE_RX	CPD 407	soybean
BE_RX	NITRITE	soybean
BE_RX	DEOXYXYLULOSE 5P	soybean
BE_RX	4 OXOGLUTARAMATE	soybean
BE_RX	HSO3	soybean
BE_RX	CPD0 1699	soybean
BE_RX	TYR	soybean
BE_RX	CPD 13498	soybean
BE_RX	CPD 1136	soybean
BE_RX	CPD 11975	soybean
BE_RX	GLUTAMIDE	soybean
BE_RX	ACETOIN	soybean
BE_RX	CPD 24335	soybean
BE_RX	CPD 13847	soybean
BE_RX	ANTHRANILATE	soybean
BE_RX	MANNOSE 1P	soybean
BE_RX	D RIBULOSE 15 P2	soybean
BE_RX	N2 SUCCINYLGLUTAMATE	soybean
BE_RX	CPD 187	soybean
BE_RX	AMINO ACETONE	soybean
BE_RX	TYRAMINE	soybean
BE_RX	DAMP	soybean
BE_RX	ACET	soybean
BE_RX	PHENYL PYRUVATE	soybean
BE_RX	GDP D GLUCOSE	soybean
BE_RX	D SEDOHEPTULOSE 1 7 P2	soybean
BE_RX	CPD 16606	soybean
BE_RX	2 PHOSPHO 4__45_YTIDINE 5 DIPHOSPHO 2 _45__MET	soybean
BE_RX	UDP MANNACA	soybean
BE_RX	DCMP	soybean
BE_RX	CPD 470	soybean
BE_RX	CPD 3344	soybean
BE_RX	NICOTINAMIDE_RIBOSE	soybean
BE_RX	RIBOSE 5P	soybean
BE_RX	CO3	soybean
BE_RX	UDP AA GLUTAMATE	soybean
BE_RX	CGMP	soybean
BE_RX	CPD 15435	soybean
BE_RX	UDP D GALACTO 14 FURANOSE	soybean
BE_RX	PROPIONYL P	soybean
BE_RX	COPROPORPHYRINOGEN_I	soybean
BE_RX	CPD 618	soybean
BE_RX	CPD 14808	soybean
BE_RX	CPD 11495	soybean
BE_RX	LEU	soybean
BE_RX	GDP TP	soybean
BE_RX	TAGATOSE 1 6 DIPHOSPHATE	soybean
BE_RX	3 KETOBUTYRATE	soybean
BE_RX	CPD 20826	soybean
BE_RX	CPD0 2056	soybean
BE_RX	CPD 16618	soybean
BE_RX	OXALYL__45_OA	soybean
BE_RX	4 MALEYL ACETOACETATE	soybean
BE_RX	GLN	soybean
BE_RX	CMP	soybean
BE_RX	DIACETYL	soybean
BE_RX	D 4 HYDROXY 2 KETO GLUTARATE	soybean
BE_RX	SUPER OXIDE	soybean
BE_RX	4 P PANTOTHENATE	soybean
BE_RX	CPD 335	soybean
BE_RX	AMINO HYDROXYMETHYL METHYL PYR P	soybean
BE_RX	ADENOSINE	soybean
BE_RX	L DELTA1 PYRROLINE_5__45_ARBOXYLATE	soybean
BE_RX	CPD 16937	soybean
BE_RX	N FORMYLKYNURENINE	soybean
BE_RX	CPD 170	soybean
BE_RX	PHENYLETHYLAMINE	soybean
BE_RX	UDP GLUCURONATE	soybean
BE_RX	CYTIDINE	soybean
BE_RX	OXALATE	soybean
BE_RX	CPD 602	soybean
BE_RX	UDP ACETYL__45_ARBOXYVINYL GLUCOSAMINE	soybean
BE_RX	HOMO__45_IS ACONITATE	soybean
BE_RX	2 5 TRIPHOSPHORIBOSYL 3 DEPHOSPHO	soybean
BE_RX	CPD 654	soybean
BE_RX	THR	soybean
BE_RX	CPD 786	soybean
BE_RX	PREPHENATE	soybean
BE_RX	TREHALOSE	soybean
BE_RX	CPD 8259	soybean
BE_RX	ACETYL__45_OA	soybean
BE_RX	ALPHA RIBAZOLE 5 P	soybean
BE_RX	CPD 3736	soybean
BE_RX	CPD 13462	soybean
BE_RX	CPD 458	soybean
BE_RX	CPD 15317	soybean
BE_RX	NA__43___e	soybean
BE_RX	S HYDROXYMETHYLGLUTATHIONE	soybean
BE_RX	CPD 9016	soybean
BE_RX	DIHYDROFOLATE	soybean
BE_RX	DUTP	soybean
BE_RX	2 DEHYDRO 3 DEOXY D GALACTONATE	soybean
BE_RX	TRYPTAMINE	soybean
BE_RX	SO3	soybean
BE_RX	INDOLE	soybean
BE_RX	HYDROXYMETHYLBILANE	soybean
BE_RX	TREHALOSE 6P	soybean
BE_RX	CPD 15127	soybean
BE_RX	CPD 3633	soybean
BE_RX	2 KETO ISOVALERATE	soybean
BE_RX	4 AMINO BUTYRATE	soybean
BE_RX	CPD 764	soybean
BE_RX	ALPHA D GALACTOSE	soybean
BE_RX	4 HYDROXY 2 KETOVALERATE	soybean
BE_RX	CPD 11281	soybean
BE_RX	PANTETHEINE P	soybean
BE_RX	CPD 20112	soybean
BE_RX	N ACETYL D GLUCOSAMINE 1 P	soybean
BE_RX	AMINO HYDROXYMETHYL METHYLPYRIMIDINE PP	soybean
BE_RX	THIAMINE PYROPHOSPHATE	soybean
BE_RX	CHLOROACETALDEHYDE	soybean
BE_RX	MYO INOSITOL	soybean
BE_RX	CPD 421	soybean
BE_RX	CPD 822	soybean
BE_RX	MEVALONATE	soybean
BE_RX	ADENYLOSUCC	soybean
BE_RX	S 3 HYDROXYBUTANOYL__45_OA	soybean
BE_RX	CPD 11444	soybean
BE_RX	GDP MANNOSE	soybean
BE_RX	S LACTOYL GLUTATHIONE	soybean
BE_RX	1 L MYO INOSITOL 1 P	soybean
BE_RX	DIAMINO OH PHOSPHORIBOSYLAMINO PYR	soybean
BE_RX	UDP D XYLOSE	soybean
BE_RX	ERYTHRONATE 4P	soybean
BE_RX	CPD 650	soybean
BE_RX	GLUTAMATE 1 SEMIALDEHYDE	soybean
BE_RX	THF	soybean
BE_RX	L__45_YSTEATE	soybean
BE_RX	XTP	soybean
BE_RX	URIDINE	soybean
BE_RX	CPD 645	soybean
BE_RX	SULFOACETALDEHYDE	soybean
BE_RX	CPD 827	soybean
BE_RX	P HYDROXY PHENYLPYRUVATE	soybean
BE_RX	OH PYR	soybean
BE_RX	CPD 846	soybean
BE_RX	ADP D GLUCOSE	soybean
BE_RX	P3I	soybean
BE_RX	PROTOPORPHYRINOGEN	soybean
BE_RX	CPD 600	soybean
BE_RX	CPD 255	soybean
BE_RX	CPD 12427	soybean
BE_RX	GLUCOSAMINE 1P	soybean
BE_RX	D 6 P GLUCONO DELTA LACTONE	soybean
BE_RX	IMIDAZOLE ACETOL P	soybean
BE_RX	CPD 24843	soybean
BE_RX	D ALANINE	soybean
BE_RX	PSEUDOURIDINE 5 P	soybean
BE_RX	CPD 10791	soybean
BE_RX	P RIBOSYL 4 SUCCCARB AMINOIMIDAZOLE	soybean
BE_RX	CTP	soybean
BE_RX	CPD 12179	soybean
BE_RX	VAL	soybean
BE_RX	3S__45_ITRYL__45_OA	soybean
BE_RX	PTEROATE	soybean
BE_RX	D GALACTARATE	soybean
BE_RX	ZN__43__2_e	soybean
BE_RX	HS	soybean
BE_RX	BETA L ARABINOSE	soybean
BE_RX	DIHYDRONEOPTERIN P	soybean
BE_RX	MG PROTOPORPHYRIN	soybean
BE_RX	L ASPARTATE	soybean
BE_RX	CPD 9924	soybean
BE_RX	CPD 13469	soybean
BE_RX	CPD8J2 27	soybean
BE_RX	CPD 14443	soybean
BE_RX	CPD 10809	soybean
BE_RX	CPD 13575	soybean
BE_RX	D GLT	soybean
BE_RX	N ALPHA ACETYLORNITHINE	soybean
BE_RX	AMINO OXOBUT	soybean
BE_RX	CAMP	soybean
BE_RX	FRUCTURONATE	soybean
BE_RX	3 SULFINOALANINE	soybean
BE_RX	PHENYLACETALDEHYDE	soybean
BE_RX	PHOSPHORIBOSYL ATP	soybean
BE_RX	HOMOGENTISATE	soybean
BE_RX	CPD 227	soybean
BE_RX	CHORISMATE	soybean
BE_RX	DEOXYGUANOSINE	soybean
BE_RX	OROTATE	soybean
BE_RX	PYRIDOXAL_PHOSPHATE	soybean
BE_RX	CPD 24926	soybean
BE_RX	CPD 622	soybean
BE_RX	N ACETYL D GLUCOSAMINE 6 P	soybean
BE_RX	3 UREIDO PROPIONATE	soybean
BE_RX	SHIKIMATE	soybean
BE_RX	4 AMINO BUTYRALDEHYDE	soybean
BE_RX	MALONATE S ALD	soybean
BE_RX	CPD 13118	soybean
BE_RX	CPD 11763	soybean
BE_RX	L ARGININO SUCCINATE	soybean
BE_RX	5 AMINO LEVULINATE	soybean
BE_RX	D ERYTHRO IMIDAZOLE GLYCEROL P	soybean
BE_RX	NMNH	soybean
BE_RX	UREA	soybean
BE_RX	ACETONE	soybean
BE_RX	DEOXY D RIBOSE 1 PHOSPHATE	soybean
BE_RX	3 DEOXY D ARABINO HEPTULOSONATE 7 P	soybean
BE_RX	O SUCCINYLBENZOATE	soybean
BE_RX	PROPIONATE	soybean
BE_RX	CPD 67	soybean
BE_RX	4__45_YTIDINE 5 DIPHOSPHO 2__45_	soybean
BE_RX	HCO3	soybean
BE_RX	PHOSPHORIBOSYL AMP	soybean
BE_RX	INDOLE_ACETALDEHYDE	soybean
BE_RX	THZ	soybean
BE_RX	CARBAMATE	soybean
BE_RX	L RIBULOSE	soybean
BE_RX	CPD 13357	soybean
BE_RX	DEOXYINOSINE	soybean
BE_RX	CPD 20111	soybean
BE_RX	ASN	soybean
BE_RX	CPD0 1110	soybean
BE_RX	ISOVALERYL__45_OA	soybean
BE_RX	UMP	soybean
BE_RX	N FORMIMINO L GLUTAMATE	soybean
BE_RX	PROTON_e	soybean
BE_RX	FORMATE	soybean
BE_RX	CPD 1086	soybean
BE_RX	GLUCONATE	soybean
BE_RX	CPD 16938	soybean
BE_RX	SORBITOL	soybean
BE_RX	L HISTIDINOL P	soybean
BE_RX	CPD 12150	soybean
BE_RX	D XYLULOSE	soybean
BE_RX	CPD 316	soybean
BE_RX	UDP MANNAC	soybean
BE_RX	D GLUCOSAMINE 6 P	soybean
BE_RX	FORMYL__45_OA	soybean
BE_RX	CPD 658	soybean
BE_RX	D SEDOHEPTULOSE 7 P	soybean
BE_RX	FORMALDEHYDE	soybean
BE_RX	D METHYL MALONYL__45_OA	soybean
BE_RX	MESACONATE	soybean
BE_RX	ERYTHROSE 4P	soybean
BE_RX	CPD 1106	soybean
BE_RX	DEOXY RIBOSE 5P	soybean
BE_RX	N2 SUCCINYLORNITHINE	soybean
BE_RX	CPD 11555	soybean
BE_RX	GLC D LACTONE	soybean
BE_RX	CPD 11855	soybean
BE_RX	D GALACTONATE	soybean
BE_RX	PHE	soybean
BE_RX	ISOGLUTAMINE	soybean
BE_RX	N ACETYL GLUTAMYL P	soybean
BE_RX	CPD0 1456	soybean
BE_RX	CPD0 2461	soybean
BE_RX	CPD 366	soybean
BE_RX	CPD 211	soybean
BE_RX	3 HYDROXY PROPIONATE	soybean
BE_RX	URACIL	soybean
BE_RX	METHYL MALONYL__45_OA	soybean
BE_RX	CPD 22847	soybean
BE_RX	3 P SERINE	soybean
BE_RX	GLUTATHIONE	soybean
BE_RX	5 P BETA D RIBOSYL AMINE	soybean
BE_RX	CPD 15225	soybean
BE_RX	ACETYL GLU	soybean
BE_RX	FRU1P	soybean
BE_RX	Glutamates	soybean
BE_RX	ADENOSYL P4	soybean
BE_RX	RIBULOSE 5P	soybean
BE_RX	GLY	soybean
BE_RX	OH	soybean
BE_RX	CPD 9923	soybean
BE_RX	ENOL PHENYLPYRUVATE	soybean
BE_RX	DIHYDROXY BUTANONE P	soybean
BE_RX	THIAMINE P	soybean
BE_RX	CPD 9421	soybean
BE_RX	CPD 24844	soybean
BM_ER	CPD 24844	soybean
BM_ER	HOMO__45_IS ACONITATE	soybean
BM_ER	4 OH 4 ACETYL 2 OXOGLUTARATE	soybean
BM_ER	CPD 19715	soybean
BM_ER	GUANOSINE 5DP 3DP	soybean
BM_ER	OXIDIZED GLUTATHIONE	soybean
BM_ER	CPD 1133	soybean
BM_ER	SHIKIMATE	soybean
BM_ER	GLY	soybean
BM_ER	ISOCHORISMATE	soybean
BM_ER	CPD 15530	soybean
BM_ER	CPD 9923	soybean
BM_ER	DAMP	soybean
BM_ER	CPD 846	soybean
BM_ER	DIHYDROFOLATE	soybean
BM_ER	CPD 10753	soybean
BM_ER	CPD 7000	soybean
BM_ER	CPD 650	soybean
BM_ER	CU__43__2_e	soybean
BM_ER	GLYCERALD	soybean
BM_ER	CPD 14872	soybean
BM_ER	CPD 170	soybean
BM_ER	3 DEHYDRO SHIKIMATE	soybean
BM_ER	7 AMINOMETHYL 7 DEAZAGUANINE	soybean
BM_ER	CPD 421	soybean
BM_ER	ADP D GLYCERO D MANNO HEPTOSE	soybean
BM_ER	MALONATE S ALD	soybean
BM_ER	L ARGININO SUCCINATE	soybean
BM_ER	FORMALDEHYDE	soybean
BM_ER	1 AMINO PROPAN 2 ONE 3 PHOSPHATE	soybean
BM_ER	ALPHA MALTOSE	soybean
BM_ER	PHOSPHORIBOSYL FORMIMINO AICAR P	soybean
BM_ER	TAGATOSE 1 6 DIPHOSPHATE	soybean
BM_ER	CPD 10754	soybean
BM_ER	CPD 13469	soybean
BM_ER	CTP	soybean
BM_ER	CPD 380	soybean
BM_ER	TREHALOSE 6P	soybean
BM_ER	CPD 208	soybean
BM_ER	4 IMIDAZOLONE 5 PROPIONATE	soybean
BM_ER	PHENOL	soybean
BM_ER	CPD 335	soybean
BM_ER	D SEDOHEPTULOSE 1 7 P2	soybean
BM_ER	L ORNITHINE	soybean
BM_ER	UROCANATE	soybean
BM_ER	CPD 2961	soybean
BM_ER	ZN__43__2_e	soybean
BM_ER	NA__43___e	soybean
BM_ER	GLN	soybean
BM_ER	D RIBULOSE 15 P2	soybean
BM_ER	NICOTINAMIDE_NUCLEOTIDE	soybean
BM_ER	HCO3	soybean
BM_ER	VAL	soybean
BM_ER	CARBAMYUL L ASPARTATE	soybean
BM_ER	PSEUDOURIDINE 5 P	soybean
BM_ER	CPD 11855	soybean
BM_ER	UREA	soybean
BM_ER	HSO3	soybean
BM_ER	L BETA ASPARTYL P	soybean
BM_ER	HISTAMINE	soybean
BM_ER	GDP D GLUCOSE	soybean
BM_ER	CPD 10808	soybean
BM_ER	CDP ETHANOLAMINE	soybean
BM_ER	L GAMMA GLUTAMYLCYSTEINE	soybean
BM_ER	CPD 366	soybean
BM_ER	CPD 3633	soybean
BM_ER	DIHYDRONEOPTERIN P3	soybean
BM_ER	CPD 8259	soybean
BM_ER	ALPHA RIBAZOLE 5 P	soybean
BM_ER	PROTON_e	soybean
BM_ER	CPD 9925	soybean
BM_ER	PROPIONATE	soybean
BM_ER	CPD 21004	soybean
BM_ER	CPD 15435	soybean
BM_ER	CPD0 1699	soybean
BM_ER	D ALANINE	soybean
BM_ER	D tagatopyranose	soybean
BM_ER	DEOXYURIDINE	soybean
BM_ER	FRU1P	soybean
BM_ER	P3I	soybean
BM_ER	DEOXYGUANOSINE	soybean
BM_ER	N ACETYL D GLUCOSAMINE 6 P	soybean
BM_ER	CPD0 881	soybean
BM_ER	UDP MANNAC	soybean
BM_ER	THIAMINE P	soybean
BM_ER	CYS	soybean
BM_ER	CPD 13498	soybean
BM_ER	2 ACETO LACTATE	soybean
BM_ER	CPD 11555	soybean
BM_ER	CPD 16606	soybean
BM_ER	CPD 307	soybean
BM_ER	CPD 389	soybean
BM_ER	AICAR	soybean
BM_ER	S 3 HYDROXYBUTANOYL__45_OA	soybean
BM_ER	DI H URACIL	soybean
BM_ER	FORMYL__45_OA	soybean
BM_ER	CPD0 1110	soybean
BM_ER	CPD 3344	soybean
BM_ER	PREPHENATE	soybean
BM_ER	CPD 7224	soybean
BM_ER	HIS	soybean
BM_ER	2 AMINOBENZOYL__45_OA	soybean
BM_ER	CPD 407	soybean
BM_ER	CPD 10809	soybean
BM_ER	CPD 602	soybean
BM_ER	O SUCCINYLBENZOATE	soybean
BM_ER	R 4 PHOSPHOPANTOTHENOYL L__45_YSTEINE	soybean
BM_ER	2 METHYL BUTYRYL__45_OA	soybean
BM_ER	D GLUCOSAMINE 6 P	soybean
BM_ER	DEOXYADENOSINE	soybean
BM_ER	MANNOSE 1P	soybean
BM_ER	SO3	soybean
BM_ER	DIHYDROXYACETONE	soybean
BM_ER	2C METH D ERYTHRITOL__45_YCLODIPHOSPHATE	soybean
BM_ER	D ALA D ALA	soybean
BM_ER	CPD 804	soybean
BM_ER	AMINO HYDROXYMETHYL METHYL PYR P	soybean
BM_ER	RIBOSE 5P	soybean
BM_ER	CHLOROACETIC ACID	soybean
BM_ER	FMNH2	soybean
BM_ER	CPD 19716	soybean
BM_ER	CPD 764	soybean
BM_ER	CPD 1086	soybean
BM_ER	2 ACETO 2 HYDROXY BUTYRATE	soybean
BM_ER	N ACETYL L 24 DIAMINOBUTANOATE	soybean
BM_ER	CPD 18238	soybean
BM_ER	PRO	soybean
BM_ER	FORMATE	soybean
BM_ER	CPD 10755	soybean
BM_ER	CHORISMATE	soybean
BM_ER	CPD 19757	soybean
BM_ER	OH PYR	soybean
BM_ER	CPD 13997	soybean
BM_ER	CPD 235	soybean
BM_ER	DCTP	soybean
BM_ER	GLYOX	soybean
BM_ER	SHIKIMATE 5P	soybean
BM_ER	2 KETO ISOVALERATE	soybean
BM_ER	D 4 HYDROXY 2 KETO GLUTARATE	soybean
BM_ER	PHOSPHORIBOSYL ATP	soybean
BM_ER	INDOLE_ACETALDEHYDE	soybean
BM_ER	GDP TP	soybean
BM_ER	2K 4CH3 PENTANOATE	soybean
BM_ER	CPD 10723	soybean
BM_ER	ILE	soybean
BM_ER	THZ P	soybean
BM_ER	CYTOSINE	soybean
BM_ER	CDP D GLUCOSE	soybean
BM_ER	ADP L GLYCERO D MANNO HEPTOSE	soybean
BM_ER	2 OXOBUTANOATE	soybean
BM_ER	CPD 367	soybean
BM_ER	GLUCOSAMINE 1P	soybean
BM_ER	CAMP	soybean
BM_ER	QUINOLINATE	soybean
BM_ER	CPD 22623	soybean
BM_ER	RIBULOSE 5P	soybean
BM_ER	P RIBOSYL 4 SUCCCARB AMINOIMIDAZOLE	soybean
BM_ER	CPD 15127	soybean
BM_ER	N ACETYL GLUTAMYL P	soybean
BM_ER	CPD 9189	soybean
BM_ER	UROPORPHYRINOGEN III	soybean
BM_ER	CPD8J2 2	soybean
BM_ER	CPD 12179	soybean
BM_ER	DEOXY RIBOSE 5P	soybean
BM_ER	DCMP	soybean
BM_ER	UDP N ACETYL D GLUCOSAMINE	soybean
BM_ER	4 HYDROXY 2 KETOVALERATE	soybean
BM_ER	ISOBUTYRYL__45_OA	soybean
BM_ER	PORPHOBILINOGEN	soybean
BM_ER	4 AMINO BUTYRALDEHYDE	soybean
BM_ER	PHOSPHORIBOSYL FORMAMIDO__45_ARBOXAMIDE	soybean
BM_ER	ALPHA D MANNOSYL 3 PHOSPHOGLYCERATE	soybean
BM_ER	S__45_ITRAMALATE	soybean
BM_ER	CPD 20112	soybean
BM_ER	B ALANINE	soybean
BM_ER	DEHYDROQUINATE	soybean
BM_ER	N FORMYLKYNURENINE	soybean
BM_ER	2 _45__METHYL D ERYTHRITOL 4 PHOSPHATE	soybean
BM_ER	2 5 TRIPHOSPHORIBOSYL 3 DEPHOSPHO	soybean
BM_ER	DIHYDRONEOPTERIN P	soybean
BM_ER	CPD 654	soybean
BM_ER	CPD 12427	soybean
BM_ER	NICOTINATE_NUCLEOTIDE	soybean
BM_ER	D SEDOHEPTULOSE 7 P	soybean
BM_ER	CPD 22847	soybean
BM_ER	ADENINE	soybean
BM_ER	CPD 13357	soybean
BM_ER	3 P HYDROXYPYRUVATE	soybean
BM_ER	L GLUTAMATE_GAMMA SEMIALDEHYDE	soybean
BM_ER	L ASPARTATE	soybean
BM_ER	UDP ACETYL__45_ARBOXYVINYL GLUCOSAMINE	soybean
BM_ER	2 DEHYDRO 3 DEOXY D GALACTONATE	soybean
BM_ER	CPD 14808	soybean
BM_ER	CPD 15317	soybean
BM_ER	CARBOXYPHENYLAMINO DEOXYRIBULOSE P	soybean
BM_ER	CPD 9924	soybean
BM_ER	CPD 13575	soybean
BM_ER	CYTIDINE	soybean
BM_ER	NMNH	soybean
BM_ER	ISOVALERYL__45_OA	soybean
BM_ER	CPD8J2 1	soybean
BM_ER	CPD 1106	soybean
BM_ER	CPD 14442	soybean
BM_ER	CPD 14437	soybean
BM_ER	OROTATE	soybean
BM_ER	CPD 12150	soybean
BM_ER	CPD 10751	soybean
BM_ER	D GALACTONATE	soybean
BM_ER	DUMP	soybean
BM_ER	CPD 24926	soybean
BM_ER	DCDP	soybean
BM_ER	ADENYLOSUCC	soybean
BM_ER	PHENYL PYRUVATE	soybean
BM_ER	CPD 24843	soybean
BM_ER	CPD 618	soybean
BM_ER	INDOLE	soybean
BM_ER	CPD 16938	soybean
BM_ER	CPD 15975	soybean
BM_ER	D METHYL MALONYL__45_OA	soybean
BM_ER	ACETYLSERINE	soybean
BM_ER	ACETOIN	soybean
BM_ER	AGMATHINE	soybean
BM_ER	ASN	soybean
BM_ER	ADP D GLUCOSE	soybean
BM_ER	MYO INOSITOL	soybean
BM_ER	UDP D GALACTO 14 FURANOSE	soybean
BM_ER	3 HYDROXY PROPIONATE	soybean
BM_ER	2 PHOSPHO 4__45_YTIDINE 5 DIPHOSPHO 2 _45__MET	soybean
BM_ER	ACRYLYL__45_OA	soybean
BM_ER	D GLT	soybean
BM_ER	5 OXOPROLINE	soybean
BM_ER	4 AMINO 4 DEOXYCHORISMATE	soybean
BM_ER	SULFOACETALDEHYDE	soybean
BM_ER	AMINO OXOBUT	soybean
BM_ER	CPD8J2 3	soybean
BM_ER	CPD 20111	soybean
BM_ER	ACETYL__45_OA	soybean
BM_ER	UDP N ACETYL 2 AMINO D GLUCURONATE	soybean
BM_ER	CPD 13462	soybean
BM_ER	CPD 645	soybean
BM_ER	UDP MANNACA	soybean
BM_ER	CPD 11281	soybean
BM_ER	PROTOPORPHYRIN_IX	soybean
BM_ER	CPD 13534	soybean
BM_ER	CPD 622	soybean
BM_ER	D XYLULOSE	soybean
BM_ER	DEOXYCYTIDINE	soybean
BM_ER	CHLOROACETALDEHYDE	soybean
BM_ER	ALPHA D GALACTOSE	soybean
BM_ER	4__45_YTIDINE 5 DIPHOSPHO 2__45_	soybean
BM_ER	DI H OROTATE	soybean
BM_ER	CPD 1821	soybean
BM_ER	CPD8J2 27	soybean
BM_ER	OROTIDINE 5 PHOSPHATE	soybean
BM_ER	CPD 10353	soybean
BM_ER	2 D THREO HYDROXY 3__45_ARBOXY ISOCAPROATE	soybean
BM_ER	CPD 12377	soybean
BM_ER	GALACTOSE	soybean
BM_ER	THZ	soybean
BM_ER	FMN	soybean
BM_ER	4 AMINO BUTYRATE	soybean
BM_ER	GALACTOSE 1P	soybean
BM_ER	GLYCOLLATE	soybean
BM_ER	PHENYLETHYLAMINE	soybean
BM_ER	S LACTOYL GLUTATHIONE	soybean
BM_ER	ECTOINE	soybean
BM_ER	CPD 787	soybean
BM_ER	CPD 67	soybean
BM_ER	CPD 211	soybean
BM_ER	UDP 4 AMINO 4 DEOXY L ARABINOSE	soybean
BM_ER	HYDROGEN MOLECULE	soybean
BM_ER	HYDROXYMETHYLBILANE	soybean
BM_ER	5 KETO 4 DEOXY D GLUCARATE	soybean
BM_ER	ACETYL P	soybean
BM_ER	THREO 3 HYDROXY L ASPARTATE	soybean
BM_ER	GLUTAMATE 1 SEMIALDEHYDE	soybean
BM_ER	L ALLO THREONINE	soybean
BM_ER	S HYDROXYMETHYLGLUTATHIONE	soybean
BM_ER	5 HYDROXY__45_TP	soybean
BM_ER	3 HYDROXY 3 METHYL GLUTARYL__45_OA	soybean
BM_ER	D GALACTARATE	soybean
BM_ER	D ALPHABETA D HEPTOSE 7 PHOSPHATE	soybean
BM_ER	CPD 15979	soybean
BM_ER	CPD 10792	soybean
BM_ER	L DELTA1 PYRROLINE_5__45_ARBOXYLATE	soybean
BM_ER	5 BETA L THREO PENTAPYRANOSYL 4 ULOSE	soybean
BM_ER	CPD 24871	soybean
BM_ER	CPD 20826	soybean
BM_ER	PHOSPHORIBULOSYL FORMIMINO AICAR P	soybean
BM_ER	ARG	soybean
BM_ER	N2 SUCCINYLORNITHINE	soybean
BM_ER	XYLULOSE 5 PHOSPHATE	soybean
BM_ER	PRPP	soybean
BM_ER	GUANIDOACETIC_ACID	soybean
BM_ER	CPD 16618	soybean
BM_ER	L ASPARTATE SEMIALDEHYDE	soybean
BM_ER	MESACONATE	soybean
BM_ER	3 UREIDO PROPIONATE	soybean
BM_ER	COPROPORPHYRINOGEN_III	soybean
BM_ER	CPD 551	soybean
BM_ER	INDOLE 3 GLYCEROL P	soybean
BM_ER	THIAMINE PYROPHOSPHATE	soybean
BM_ER	CPD 3736	soybean
BM_ER	CMP	soybean
BM_ER	CPD 13118	soybean
BM_ER	S2O3	soybean
BM_ER	CPD 13576	soybean
BM_ER	DEOXYINOSINE	soybean
BM_ER	D 6 P GLUCONO DELTA LACTONE	soybean
BM_ER	CPD 15999	soybean
BM_ER	IMIDAZOLE ACETOL P	soybean
BM_ER	DEPHOSPHO__45_OA	soybean
BM_ER	L RIBULOSE 5 P	soybean
BM_ER	CPD 69	soybean
BM_ER	HS	soybean
BM_ER	INDOLE_PYRUVATE	soybean
BM_ER	5 PHOSPHO RIBOSYL GLYCINEAMIDE	soybean
BM_ER	CPD 227	soybean
BM_ER	L__45_YSTEATE	soybean
BM_ER	GLUTATHIONE	soybean
BM_ER	CPD 14736	soybean
BM_ER	C DI GMP	soybean
BM_ER	CPD 7643	soybean
BM_ER	CPD 11763	soybean
BM_ER	CPD0 882	soybean
BM_ER	CPD 17160	soybean
BM_ER	DEHYDRO DEOXY GALACTONATE PHOSPHATE	soybean
BM_ER	CPD 316	soybean
BM_ER	P HYDROXY PHENYLPYRUVATE	soybean
BM_ER	3 KETO ADIPATE	soybean
BM_ER	CPD 1099	soybean
BM_ER	ACET	soybean
BM_ER	THR	soybean
BM_ER	N ALPHA ACETYLORNITHINE	soybean
BM_ER	CPD 9016	soybean
BM_ER	PYRIDOXINE 5P	soybean
BM_ER	CPD0 2461	soybean
BM_ER	CPD 15225	soybean
BM_ER	TYR	soybean
BM_ER	CPD 6124	soybean
BM_ER	DIHYDROXY BUTANONE P	soybean
BM_ER	CPD 6972	soybean
BM_ER	3 SULFINOALANINE	soybean
BM_ER	3__45_ARBOXY 3 HYDROXY ISOCAPROATE	soybean
BM_ER	CPD 827	soybean
BM_ER	UDP AA GLUTAMATE	soybean
BM_ER	METOH	soybean
BM_ER	CPD 10752	soybean
BM_ER	TRP	soybean
BM_ER	CPD 16020	soybean
BM_ER	AMINO HYDROXYMETHYL METHYLPYRIMIDINE PP	soybean
BM_ER	HYDROXYLAMINE	soybean
BM_ER	DIAMINO OH PHOSPHORIBOSYLAMINO PYR	soybean
BM_ER	NICOTINAMIDE_RIBOSE	soybean
BM_ER	CARBAMATE	soybean
BM_ER	MG PROTOPORPHYRIN	soybean
BM_ER	7__45_YANO 7 DEAZAGUANINE	soybean
BM_ER	3 ENOLPYRUVYL SHIKIMATE 5P	soybean
BM_ER	DEOXY D RIBOSE 1 PHOSPHATE	soybean
BM_ER	3 KETOBUTYRATE	soybean
BM_ER	ACETYL GLU	soybean
BM_ER	DIMETHYLBENZIMIDAZOLE	soybean
BM_ER	HOMOGENTISATE	soybean
BM_ER	ANTHRANILATE	soybean
BM_ER	SORBITOL	soybean
BM_ER	CPD 187	soybean
BM_ER	PROPIONYL__45_OA	soybean
BM_ER	CPD0 1456	soybean
BM_ER	CPD 600	soybean
BM_ER	23 DIPHOSPHOGLYCERATE	soybean
BM_ER	CPD 597	soybean
BM_ER	CDP	soybean
BM_ER	CPD 16937	soybean
BM_ER	TREHALOSE	soybean
BM_ER	L THREO 3 METHYL ASPARTATE	soybean
BM_ER	DEOXYXYLULOSE 5P	soybean
BM_ER	CPD 11444	soybean
BM_ER	GLYCERATE	soybean
BM_ER	L HISTIDINOL P	soybean
BM_ER	OH	soybean
BM_ER	CPD 7046	soybean
BM_ER	3S__45_ITRYL__45_OA	soybean
BM_ER	HOMO__45_IT	soybean
BM_ER	CPD 11495	soybean
BM_ER	PHOSPHORIBOSYL AMP	soybean
BM_ER	D BETA D HEPTOSE 1 P	soybean
BM_ER	2 KETO 3 METHYL VALERATE	soybean
BM_ER	URACIL	soybean
BM_ER	ADENOSINE	soybean
BM_ER	NITRITE	soybean
BM_ER	UDP D XYLOSE	soybean
BM_ER	GLC D LACTONE	soybean
BM_ER	N ACETYL D GLUCOSAMINE 1 P	soybean
BM_ER	METHYL GLYOXAL	soybean
BM_ER	GDP MANNOSE	soybean
BM_ER	PHENYLACETALDEHYDE	soybean
BM_ER	CPD 24335	soybean
BM_ER	GLUCONATE	soybean
BM_ER	N 5 PHOSPHORIBOSYL ANTHRANILATE	soybean
BM_ER	LEU	soybean
BM_ER	CPD 658	soybean
BM_ER	HMP	soybean
BM_ER	4 MALEYL ACETOACETATE	soybean
BM_ER	METHYL MALONYL__45_OA	soybean
BM_ER	TRYPTAMINE	soybean
BM_ER	L RIBULOSE	soybean
BM_ER	ADENOSYL P4	soybean
BM_ER	PYRIDOXAL	soybean
BM_ER	CPD 22852	soybean
BM_ER	PROTOPORPHYRINOGEN	soybean
BM_ER	CPD 13043	soybean
BM_ER	CPD 12366	soybean
BM_ER	SULFO__45_YSTEINE	soybean
BM_ER	AMINO ACETONE	soybean
BM_ER	CPD 15895	soybean
BM_ER	DGMP	soybean
BM_ER	THF	soybean
BM_ER	N ACETYL D MANNOSAMINE 6P	soybean
BM_ER	4 OXOGLUTARAMATE	soybean
BM_ER	CPD 13847	soybean
BM_ER	UDP N ACETYLMURAMATE	soybean
BM_ER	SUPER OXIDE	soybean
BM_ER	CPD 11975	soybean
BM_ER	TYRAMINE	soybean
BM_ER	D BETA D HEPTOSE 17 DIPHOSPHATE	soybean
BM_ER	IMINOASPARTATE	soybean
BM_ER	HISTIDINOL	soybean
BM_ER	ACETOACETYL__45_OA	soybean
BM_ER	XTP	soybean
BM_ER	MALONYL__45_OA	soybean
BM_ER	PROPIONYL P	soybean
BM_ER	1 L MYO INOSITOL 1 P	soybean
BM_ER	FRUCTURONATE	soybean
BM_ER	3 DEOXY D ARABINO HEPTULOSONATE 7 P	soybean
BM_ER	DEAMIDO NAD	soybean
BM_ER	CPD 470	soybean
BM_ER	3 KETO ADIPYL__45_OA	soybean
BM_ER	4 P PANTOTHENATE	soybean
BM_ER	CPD 1136	soybean
BM_ER	COPROPORPHYRINOGEN_I	soybean
BM_ER	CPD 786	soybean
BM_ER	ERYTHROSE 4P	soybean
BM_ER	CGMP	soybean
BM_ER	4 FUMARYL ACETOACETATE	soybean
BM_ER	PYRIDOXAL_PHOSPHATE	soybean
BM_ER	ACETONE	soybean
BM_ER	PHE	soybean
BM_ER	FORMAMIDE	soybean
BM_ER	CARBAMOYL P	soybean
BM_ER	GDP 4 DEHYDRO 6 DEOXY D MANNOSE	soybean
BM_ER	SUCC S ALD	soybean
BM_ER	FORMYL ISOGLUTAMINE	soybean
BM_ER	TARTRONATE S ALD	soybean
BM_ER	PUTRESCINE	soybean
BM_ER	ENOL PHENYLPYRUVATE	soybean
BM_ER	PANTETHEINE P	soybean
BM_ER	5 AMINO LEVULINATE	soybean
BM_ER	GLUTAMIDE	soybean
BM_ER	5 P BETA D RIBOSYL AMINE	soybean
BM_ER	CPD0 2467	soybean
BM_ER	DUTP	soybean
BM_ER	CO3	soybean
BM_ER	N FORMIMINO L GLUTAMATE	soybean
BM_ER	CPD 469	soybean
BM_ER	3 P SERINE	soybean
BM_ER	PROTOHEME	soybean
BM_ER	D ERYTHRO IMIDAZOLE GLYCEROL P	soybean
BM_ER	L GLUTAMATE 5 P	soybean
BM_ER	UDP GLUCURONATE	soybean
BM_ER	CPD 499	soybean
BM_ER	D Glucopyranuronate	soybean
BM_ER	D GLUCARATE	soybean
BM_ER	MEVALONATE	soybean
BM_ER	ISOGLUTAMINE	soybean
BM_ER	CPD 14443	soybean
BM_ER	1 KETO 2 METHYLVALERATE	soybean
BM_ER	L__45_ITRULLINE	soybean
BM_ER	CPD 10750	soybean
BM_ER	CPD 458	soybean
BM_ER	CPD0 2056	soybean
BM_ER	URIDINE	soybean
BM_ER	DIACETYL	soybean
BM_ER	UMP	soybean
BM_ER	BETA L ARABINOSE	soybean
BM_RX	CDP ETHANOLAMINE	soybean
BM_RX	DIHYDROXYACETONE	soybean
BM_RX	D GLT	soybean
BM_RX	CPD 227	soybean
BM_RX	PHENOL PHOSPHATE	soybean
BM_RX	D XYLULOSE	soybean
BM_RX	CMP	soybean
BM_RX	D SEDOHEPTULOSE 7 P	soybean
BM_RX	DCMP	soybean
BM_RX	D GLUCOSAMINE 6 P	soybean
BM_RX	MG PROTOPORPHYRIN	soybean
BM_RX	D GLUCARATE	soybean
BM_RX	4 OXOGLUTARAMATE	soybean
BM_RX	BETA L ARABINOSE	soybean
BM_RX	COPROPORPHYRINOGEN_I	soybean
BM_RX	CPD 421	soybean
BM_RX	PHENOL	soybean
BM_RX	CPD 16606	soybean
BM_RX	DCTP	soybean
BM_RX	CPD 19755	soybean
BM_RX	URIDINE	soybean
BM_RX	THIAMINE P	soybean
BM_RX	GLYCEROL	soybean
BM_RX	2 METHYL BUTYRYL__45_OA	soybean
BM_RX	GLUCONATE	soybean
BM_RX	CPD 13851	soybean
BM_RX	CHLOROACETIC ACID	soybean
BM_RX	4 AMINO BUTYRALDEHYDE	soybean
BM_RX	N ACETYL GLUTAMYL P	soybean
BM_RX	CPD 7046	soybean
BM_RX	CPD0 1110	soybean
BM_RX	CPD 208	soybean
BM_RX	DEOXYXYLULOSE 5P	soybean
BM_RX	CPD 8891	soybean
BM_RX	CPD 3736	soybean
BM_RX	N ACETYL L 24 DIAMINOBUTANOATE	soybean
BM_RX	CPD 12150	soybean
BM_RX	CYS	soybean
BM_RX	D GALACTONATE	soybean
BM_RX	CPD 551	soybean
BM_RX	NIACINAMIDE	soybean
BM_RX	IMIDAZOLE ACETOL P	soybean
BM_RX	KDO 8P	soybean
BM_RX	AMINO OXOBUT	soybean
BM_RX	L GLYCERALDEHYDE 3 PHOSPHATE	soybean
BM_RX	4 P PANTOTHENATE	soybean
BM_RX	CPD 15895	soybean
BM_RX	TYR	soybean
BM_RX	UROCANATE	soybean
BM_RX	D 4 HYDROXY 2 KETO GLUTARATE	soybean
BM_RX	HISTIDINOL	soybean
BM_RX	VAL	soybean
BM_RX	CPD 10723	soybean
BM_RX	4 PHOSPHONOOXY THREONINE	soybean
BM_RX	CPD 211	soybean
BM_RX	ILE	soybean
BM_RX	AICAR	soybean
BM_RX	QUINOLINATE	soybean
BM_RX	CPD 13357	soybean
BM_RX	CPD 1821	soybean
BM_RX	D BETA D HEPTOSE 1 P	soybean
BM_RX	3 KETO ADIPATE	soybean
BM_RX	CPD 19753	soybean
BM_RX	CMP KDO	soybean
BM_RX	DIHYDROXY BUTANONE P	soybean
BM_RX	GALACTOSE 1P	soybean
BM_RX	ERYTHRONATE 4P	soybean
BM_RX	PROTOPORPHYRINOGEN	soybean
BM_RX	ADENOSYL P4	soybean
BM_RX	GLYCERALD	soybean
BM_RX	DIMETHYL D RIBITYL LUMAZINE	soybean
BM_RX	PRO	soybean
BM_RX	CPD 9923	soybean
BM_RX	PHOSPHORIBOSYL FORMAMIDO__45_ARBOXAMIDE	soybean
BM_RX	CPD 7224	soybean
BM_RX	HMP	soybean
BM_RX	R 4 PHOSPHOPANTOTHENOYL L__45_YSTEINE	soybean
BM_RX	D BETA D HEPTOSE 17 DIPHOSPHATE	soybean
BM_RX	CPD 600	soybean
BM_RX	ALPHA MALTOSE	soybean
BM_RX	CPD0 2467	soybean
BM_RX	TREHALOSE	soybean
BM_RX	CYTOSINE	soybean
BM_RX	CPD 7000	soybean
BM_RX	GUANIDOACETIC_ACID	soybean
BM_RX	CPD 12365	soybean
BM_RX	ARABINOSE 5P	soybean
BM_RX	FERRIC ENTEROBACTIN__45_OMPLEX	soybean
BM_RX	XYLULOSE 5 PHOSPHATE	soybean
BM_RX	CPD 11975	soybean
BM_RX	PROPIONYL P	soybean
BM_RX	TARTRONATE S ALD	soybean
BM_RX	CARBAMATE	soybean
BM_RX	CPD 358	soybean
BM_RX	MANNOSE	soybean
BM_RX	SULFO__45_YSTEINE	soybean
BM_RX	5 AMINO LEVULINATE	soybean
BM_RX	DATP	soybean
BM_RX	GLYCOLLATE	soybean
BM_RX	ASN	soybean
BM_RX	CPD 827	soybean
BM_RX	CPD 16618	soybean
BM_RX	CPD 10753	soybean
BM_RX	NITRITE	soybean
BM_RX	UDP N ACETYL 2 AMINO D GLUCURONATE	soybean
BM_RX	ADENOSINE	soybean
BM_RX	CPD 3633	soybean
BM_RX	CPD 618	soybean
BM_RX	URACIL	soybean
BM_RX	CPD 24335	soybean
BM_RX	L GLUTAMATE 5 P	soybean
BM_RX	S 3 HYDROXYBUTANOYL__45_OA	soybean
BM_RX	NICOTINAMIDE_RIBOSE	soybean
BM_RX	CARBAMOYL P	soybean
BM_RX	CPD 602	soybean
BM_RX	4 OH 4 ACETYL 2 OXOGLUTARATE	soybean
BM_RX	N 23 DIHYDROXYBENZOYL L SERINE	soybean
BM_RX	ISOCHORISMATE	soybean
BM_RX	2K 4CH3 PENTANOATE	soybean
BM_RX	C DI GMP	soybean
BM_RX	CPD 645	soybean
BM_RX	DIHYDROXYPENTANEDIONE	soybean
BM_RX	DEOXY RIBOSE 5P	soybean
BM_RX	DIAMINO OH PHOSPHORIBOSYLAMINO PYR	soybean
BM_RX	CPD 11281	soybean
BM_RX	P3I	soybean
BM_RX	DI H URACIL	soybean
BM_RX	KDO	soybean
BM_RX	L HISTIDINOL P	soybean
BM_RX	THIAMINE PYROPHOSPHATE	soybean
BM_RX	3 KETOBUTYRATE	soybean
BM_RX	5 KETO 4 DEOXY D GLUCARATE	soybean
BM_RX	MALEATE	soybean
BM_RX	UDP MANNAC	soybean
BM_RX	UDP D XYLOSE	soybean
BM_RX	1 L MYO INOSITOL 1 P	soybean
BM_RX	CPD 389	soybean
BM_RX	CPD 14808	soybean
BM_RX	CDP	soybean
BM_RX	DIHYDROXYNAPHTHOATE	soybean
BM_RX	3 SULFINOALANINE	soybean
BM_RX	MALONATE S ALD	soybean
BM_RX	MESACONATE	soybean
BM_RX	CPD 650	soybean
BM_RX	OXALATE	soybean
BM_RX	CPD 6124	soybean
BM_RX	CPD 578	soybean
BM_RX	UROPORPHYRINOGEN III	soybean
BM_RX	CPD 13118	soybean
BM_RX	RIBOSE 5P	soybean
BM_RX	3 P HYDROXYPYRUVATE	soybean
BM_RX	CPD 13847	soybean
BM_RX	CPD 12179	soybean
BM_RX	TRYPTAMINE	soybean
BM_RX	INDOLE_ACETALDEHYDE	soybean
BM_RX	CPD 14437	soybean
BM_RX	SHIKIMATE	soybean
BM_RX	DEHYDRO 3 DEOXY L RHAMNONATE	soybean
BM_RX	DEOXYURIDINE	soybean
BM_RX	D GALACTARATE	soybean
BM_RX	N ACETYL D MANNOSAMINE 6P	soybean
BM_RX	ADENINE	soybean
BM_RX	CPD 11444	soybean
BM_RX	CPD 26	soybean
BM_RX	PROPANE 1 2 DIOL	soybean
BM_RX	CPD 380	soybean
BM_RX	L XYLULOSE 5 P	soybean
BM_RX	CPD 469	soybean
BM_RX	PRPP	soybean
BM_RX	ACETYL P	soybean
BM_RX	5 PHOSPHO RIBOSYL GLYCINEAMIDE	soybean
BM_RX	CPD 12427	soybean
BM_RX	L RIBULOSE	soybean
BM_RX	MANNOSE 1P	soybean
BM_RX	OROTATE	soybean
BM_RX	UMP	soybean
BM_RX	CPD0 1456	soybean
BM_RX	GUANOSINE 5DP 3DP	soybean
BM_RX	GLYCEROL 3P	soybean
BM_RX	CPD 1106	soybean
BM_RX	DUTP	soybean
BM_RX	OROTIDINE 5 PHOSPHATE	soybean
BM_RX	CPD 12377	soybean
BM_RX	GALACTOSE	soybean
BM_RX	ANTHRANILATE	soybean
BM_RX	CPD 448	soybean
BM_RX	5 OXOPROLINE	soybean
BM_RX	GDP TP	soybean
BM_RX	CPD 37	soybean
BM_RX	CPD 19757	soybean
BM_RX	PHOSPHORIBULOSYL FORMIMINO AICAR P	soybean
BM_RX	CPD 10809	soybean
BM_RX	COPROPORPHYRINOGEN_III	soybean
BM_RX	2 ACETO 2 HYDROXY BUTYRATE	soybean
BM_RX	FORMYL ISOGLUTAMINE	soybean
BM_RX	ISOGLUTAMINE	soybean
BM_RX	CPD 87	soybean
BM_RX	GDP D GLUCOSE	soybean
BM_RX	CPD 12366	soybean
BM_RX	HOMOGENTISATE	soybean
BM_RX	CPD 22847	soybean
BM_RX	L ARGININO SUCCINATE	soybean
BM_RX	L THREONINE O 3 PHOSPHATE	soybean
BM_RX	S__45_ITRAMALATE	soybean
BM_RX	XDP	soybean
BM_RX	PHOSPHORIBOSYL ATP	soybean
BM_RX	PYRIDOXAL_PHOSPHATE	soybean
BM_RX	FORMATE	soybean
BM_RX	CPD 10751	soybean
BM_RX	CPD 3344	soybean
BM_RX	2 D THREO HYDROXY 3__45_ARBOXY ISOCAPROATE	soybean
BM_RX	AMINO HYDROXYMETHYL METHYL PYR P	soybean
BM_RX	N ACETYL D GLUCOSAMINE 6 P	soybean
BM_RX	D TAGATURONATE	soybean
BM_RX	DEOXYGUANOSINE	soybean
BM_RX	CPD 10754	soybean
BM_RX	S LACTOYL GLUTATHIONE	soybean
BM_RX	3 HYDROXY 3 METHYL GLUTARYL__45_OA	soybean
BM_RX	GDP MANNOSE	soybean
BM_RX	2 5 TRIPHOSPHORIBOSYL 3 DEPHOSPHO	soybean
BM_RX	CPD 407	soybean
BM_RX	CPD 24871	soybean
BM_RX	PHE	soybean
BM_RX	CPD 343	soybean
BM_RX	HYDROGEN MOLECULE	soybean
BM_RX	RHAMNULOSE 1P	soybean
BM_RX	ECTOINE	soybean
BM_RX	DGMP	soybean
BM_RX	CPD0 1699	soybean
BM_RX	CPD 21004	soybean
BM_RX	ACETYL GLU	soybean
BM_RX	2 _45__METHYL D ERYTHRITOL 4 PHOSPHATE	soybean
BM_RX	CPD 13469	soybean
BM_RX	SHIKIMATE 5P	soybean
BM_RX	D 6 P GLUCONO DELTA LACTONE	soybean
BM_RX	UDP D GALACTO 14 FURANOSE	soybean
BM_RX	2 DEHYDRO 3 DEOXY D GALACTONATE	soybean
BM_RX	CPD 9924	soybean
BM_RX	DAMP	soybean
BM_RX	PROPIONATE	soybean
BM_RX	CPD 10774	soybean
BM_RX	5 PHOSPHORIBOSYL 5 AMINOIMIDAZOLE	soybean
BM_RX	PHOSPHORIBOSYL FORMIMINO AICAR P	soybean
BM_RX	DEAMIDO NAD	soybean
BM_RX	CPD 14442	soybean
BM_RX	D ALPHABETA D HEPTOSE 7 PHOSPHATE	soybean
BM_RX	D SORBITOL 6 P	soybean
BM_RX	GLUTAMIDE	soybean
BM_RX	CPD 170	soybean
BM_RX	INDOLE	soybean
BM_RX	CPD 24926	soybean
BM_RX	GLYOX	soybean
BM_RX	CPD 17461	soybean
BM_RX	MEVALONATE	soybean
BM_RX	4 MALEYL ACETOACETATE	soybean
BM_RX	CPD 10752	soybean
BM_RX	N ALPHA ACETYLORNITHINE	soybean
BM_RX	2 DEHYDRO 3 DEOXY D GLUCONATE	soybean
BM_RX	PANTETHEINE P	soybean
BM_RX	4 AMINO BUTYRATE	soybean
BM_RX	HCO3	soybean
BM_RX	5 P RIBOSYL N FORMYLGLYCINEAMIDE	soybean
BM_RX	PYRIDOXINE 5P	soybean
BM_RX	D ALANINE	soybean
BM_RX	7 AMINOMETHYL 7 DEAZAGUANINE	soybean
BM_RX	CPD 255	soybean
BM_RX	CPD8J2 3	soybean
BM_RX	CHORISMATE	soybean
BM_RX	DEOXYADENOSINE	soybean
BM_RX	PROTOPORPHYRIN_IX	soybean
BM_RX	CU__43__2_e	soybean
BM_RX	CPD 20826	soybean
BM_RX	CPD 366	soybean
BM_RX	3 DEHYDRO SHIKIMATE	soybean
BM_RX	D RIBULOSE 15 P2	soybean
BM_RX	3OH 4P OH ALPHA KETOBUTYRATE	soybean
BM_RX	2C METH D ERYTHRITOL__45_YCLODIPHOSPHATE	soybean
BM_RX	CPD 67	soybean
BM_RX	ENOL PHENYLPYRUVATE	soybean
BM_RX	L GLUTAMATE_GAMMA SEMIALDEHYDE	soybean
BM_RX	ACETYL__45_OA	soybean
BM_RX	CPD 458	soybean
BM_RX	O SUCCINYLBENZOATE	soybean
BM_RX	CPD 15979	soybean
BM_RX	CPD 1828	soybean
BM_RX	3 HYDROXY PROPIONATE	soybean
BM_RX	1 KETO 2 METHYLVALERATE	soybean
BM_RX	GLY	soybean
BM_RX	TAGATOSE 1 6 DIPHOSPHATE	soybean
BM_RX	CPD 10353	soybean
BM_RX	UDP GLUCURONATE	soybean
BM_RX	DIHYDROMONAPTERIN TRIPHOSPHATE	soybean
BM_RX	TREHALOSE 6P	soybean
BM_RX	CPD 9925	soybean
BM_RX	ISOBUTYRYL__45_OA	soybean
BM_RX	D ALTRONATE	soybean
BM_RX	CPD 497	soybean
BM_RX	CPD0 181	soybean
BM_RX	3 4 DIHYDROXYBENZOATE	soybean
BM_RX	CPD 1099	soybean
BM_RX	CPD0 882	soybean
BM_RX	HIS	soybean
BM_RX	CPD 1086	soybean
BM_RX	3__45_ARBOXY 3 HYDROXY ISOCAPROATE	soybean
BM_RX	CPD 822	soybean
BM_RX	UREA	soybean
BM_RX	ADP L GLYCERO D MANNO HEPTOSE	soybean
BM_RX	RIBULOSE 5P	soybean
BM_RX	CPD 2343	soybean
BM_RX	ZN__43__2_e	soybean
BM_RX	CPD 15435	soybean
BM_RX	2 KETO ISOVALERATE	soybean
BM_RX	UDP AA GLUTAMATE	soybean
BM_RX	IMINOASPARTATE	soybean
BM_RX	3 UREIDO PROPIONATE	soybean
BM_RX	CPD 10750	soybean
BM_RX	ADP D GLYCERO D MANNO HEPTOSE	soybean
BM_RX	PHENYLACETALDEHYDE	soybean
BM_RX	CPD 10791	soybean
BM_RX	UDP 4 AMINO 4 DEOXY L ARABINOSE	soybean
BM_RX	DUMP	soybean
BM_RX	MYO INOSITOL	soybean
BM_RX	CPD 15975	soybean
BM_RX	D Glucopyranuronate	soybean
BM_RX	CPD 10776	soybean
BM_RX	CPD 15999	soybean
BM_RX	HYDROXYLAMINE	soybean
BM_RX	CPD 16567	soybean
BM_RX	CPD 11763	soybean
BM_RX	CPD 15633	soybean
BM_RX	DEOXYCYTIDINE	soybean
BM_RX	CPD 16937	soybean
BM_RX	LACTOYL__45_OA	soybean
BM_RX	SORBITOL	soybean
BM_RX	CPD 316	soybean
BM_RX	2 OXOBUTANOATE	soybean
BM_RX	CPD 69	soybean
BM_RX	NICOTINATE_NUCLEOTIDE	soybean
BM_RX	METHYL GLYOXAL	soybean
BM_RX	AMINO HYDROXYMETHYL METHYLPYRIMIDINE PP	soybean
BM_RX	CPD 13997	soybean
BM_RX	CPD 11555	soybean
BM_RX	MALONYL__45_OA	soybean
BM_RX	FRU1P	soybean
BM_RX	DGTP	soybean
BM_RX	PHENYLETHYLAMINE	soybean
BM_RX	TRP	soybean
BM_RX	D SEDOHEPTULOSE 1 7 P2	soybean
BM_RX	PSEUDOURIDINE 5 P	soybean
BM_RX	D MANNONATE	soybean
BM_RX	CARBOXYPHENYLAMINO DEOXYRIBULOSE P	soybean
BM_RX	CPD 24844	soybean
BM_RX	CHLOROACETALDEHYDE	soybean
BM_RX	NMNH	soybean
BM_RX	DEHYDRO DEOXY GALACTONATE PHOSPHATE	soybean
BM_RX	CPD 665	soybean
BM_RX	L ORNITHINE	soybean
BM_RX	CYTIDINE	soybean
BM_RX	CPD 569	soybean
BM_RX	OXIDIZED GLUTATHIONE	soybean
BM_RX	CPD 9189	soybean
BM_RX	5 BETA L THREO PENTAPYRANOSYL 4 ULOSE	soybean
BM_RX	LACTALD	soybean
BM_RX	CPD 1136	soybean
BM_RX	4 IMIDAZOLONE 5 PROPIONATE	soybean
BM_RX	ACETONE	soybean
BM_RX	DIHYDRO DIOH BENZOATE	soybean
BM_RX	2 PHOSPHO 4__45_YTIDINE 5 DIPHOSPHO 2 _45__MET	soybean
BM_RX	GLN	soybean
BM_RX	L ASPARTATE	soybean
BM_RX	INDOLE 3 GLYCEROL P	soybean
BM_RX	CPD 13576	soybean
BM_RX	B ALANINE	soybean
BM_RX	4 AMINO 4 DEOXYCHORISMATE	soybean
BM_RX	3 KETO ADIPYL__45_OA	soybean
BM_RX	S2O3	soybean
BM_RX	CPD 62	soybean
BM_RX	NA__43___e	soybean
BM_RX	CPD 654	soybean
BM_RX	CPD 235	soybean
BM_RX	DIHYDRONEOPTERIN P	soybean
BM_RX	L THREO 3 METHYL ASPARTATE	soybean
BM_RX	N2 SUCCINYLORNITHINE	soybean
BM_RX	CPD8J2 1	soybean
BM_RX	FORMAMIDE	soybean
BM_RX	PHOSPHORIBOSYL AMP	soybean
BM_RX	UDP MANNACA	soybean
BM_RX	CPD 18238	soybean
BM_RX	L ALLO THREONINE	soybean
BM_RX	N FORMIMINO L GLUTAMATE	soybean
BM_RX	AGMATHINE	soybean
BM_RX	4 HYDROXY 2 KETOVALERATE	soybean
BM_RX	THR	soybean
BM_RX	CPD 31	soybean
BM_RX	4 FUMARYL ACETOACETATE	soybean
BM_RX	L DI GMP	soybean
BM_RX	4__45_YTIDINE 5 DIPHOSPHO 2__45_	soybean
BM_RX	FMN	soybean
BM_RX	CPD 16020	soybean
BM_RX	CARBAMYUL L ASPARTATE	soybean
BM_RX	THZ	soybean
BM_RX	CPD 15530	soybean
BM_RX	CGMP	soybean
BM_RX	CPD 15317	soybean
BM_RX	HOMO I__45_IT	soybean
BM_RX	DI H OROTATE	soybean
BM_RX	CTP	soybean
BM_RX	N 5 PHOSPHORIBOSYL ANTHRANILATE	soybean
BM_RX	CPD 658	soybean
BM_RX	FMNH2	soybean
BM_RX	MANNITOL	soybean
BM_RX	CPD 10773	soybean
BM_RX	DIMETHYLBENZIMIDAZOLE	soybean
BM_RX	HOMO__45_IS ACONITATE	soybean
BM_RX	CPD 13534	soybean
BM_RX	PROPANOL	soybean
BM_RX	N ACETYL D GLUCOSAMINE 1 P	soybean
BM_RX	CPD 636	soybean
BM_RX	3S__45_ITRYL__45_OA	soybean
BM_RX	CPD8J2 2	soybean
BM_RX	CPD 302	soybean
BM_RX	SULFOACETALDEHYDE	soybean
BM_RX	23 DIPHOSPHOGLYCERATE	soybean
BM_RX	ACRYLYL__45_OA	soybean
BM_RX	CPD 187	soybean
BM_RX	N FORMYLKYNURENINE	soybean
BM_RX	CPD 11855	soybean
BM_RX	SO3	soybean
BM_RX	HYDROXYMETHYLBILANE	soybean
BM_RX	OH	soybean
BM_RX	CPD 11495	soybean
BM_RX	AMINO RIBOSYLAMINO 1H 3H PYR DIONE	soybean
BM_RX	ISOVALERYL__45_OA	soybean
BM_RX	OH PYR	soybean
BM_RX	ADENYLOSUCC	soybean
BM_RX	CPD 846	soybean
BM_RX	LEU	soybean
BM_RX	SUPER OXIDE	soybean
BM_RX	CPD 19716	soybean
BM_RX	CPD 110	soybean
BM_RX	CPD 245	soybean
BM_RX	DIACETYL	soybean
BM_RX	THF	soybean
BM_RX	CPD 6972	soybean
BM_RX	MANNITOL 1P	soybean
BM_RX	XTP	soybean
BM_RX	CPD 9016	soybean
BM_RX	CPD 13462	soybean
BM_RX	CPD 22852	soybean
BM_RX	UDP N ACETYL D GLUCOSAMINE	soybean
BM_RX	8 Oxo dGTP	soybean
BM_RX	L__45_YSTEATE	soybean
BM_RX	ACET	soybean
BM_RX	CPD 8259	soybean
BM_RX	DIHYDRONEOPTERIN P3	soybean
BM_RX	2 KETO 3 METHYL VALERATE	soybean
BM_RX	CPD 18118	soybean
BM_RX	PUTRESCINE	soybean
BM_RX	HSO3	soybean
BM_RX	UDP ACETYL__45_ARBOXYVINYL GLUCOSAMINE	soybean
BM_RX	GDP 4 DEHYDRO 6 DEOXY D MANNOSE	soybean
BM_RX	2 3 DIHYDROXYBENZOATE	soybean
BM_RX	ACETOACETYL__45_OA	soybean
BM_RX	N2 SUCCINYLGLUTAMATE	soybean
BM_RX	CPD 307	soybean
BM_RX	CPD 13575	soybean
BM_RX	HISTAMINE	soybean
BM_RX	L DELTA1 PYRROLINE_5__45_ARBOXYLATE	soybean
BM_RX	DEPHOSPHO__45_OA	soybean
BM_RX	PREPHENATE	soybean
BM_RX	CPD 622	soybean
BM_RX	GLUCOSAMINE 1P	soybean
BM_RX	HS	soybean
BM_RX	L__45_ITRULLINE	soybean
BM_RX	ACETYLSERINE	soybean
BM_RX	CPD 786	soybean
BM_RX	D LACTOYL__45_OA	soybean
BM_RX	THZ P	soybean
BM_RX	7__45_YANO 7 DEAZAGUANINE	soybean
BM_RX	CPD 13122	soybean
BM_RX	DEOXYINOSINE	soybean
BM_RX	CPD 10775	soybean
BM_RX	D ALA D ALA	soybean
BM_RX	ARG	soybean
BM_RX	CPD 764	soybean
BM_RX	CAMP	soybean
BM_RX	CPD 15127	soybean
BM_RX	CPD 597	soybean
BM_RX	DEOXY D RIBOSE 1 PHOSPHATE	soybean
BM_RX	CPD 13498	soybean
BM_RX	L BETA ASPARTYL P	soybean
BM_RX	CPD 7737	soybean
BM_RX	CPD0 881	soybean
BM_RX	D METHYL MALONYL__45_OA	soybean
BM_RX	5 P BETA D RIBOSYL AMINE	soybean
BM_RX	P RIBOSYL 4 SUCCCARB AMINOIMIDAZOLE	soybean
BM_RX	3 P SERINE	soybean
BM_RX	FRUCTURONATE	soybean
BM_RX	NICOTINAMIDE_NUCLEOTIDE	soybean
BM_RX	CPD 24843	soybean
BM_RX	L RIBULOSE 5 P	soybean
BM_RX	CPD 13043	soybean
BM_RX	DIHYDROFOLATE	soybean
BM_RX	CO3	soybean
BM_RX	PROTON_e	soybean
BM_RX	CPD 12247	soybean
BM_RX	SUCC S ALD	soybean
BM_RX	INDOLE_PYRUVATE	soybean
BM_RX	ADP D GLUCOSE	soybean
BM_RX	HOMO__45_IT	soybean
BM_RX	CPD 804	soybean
BM_RX	CPD8J2 27	soybean
BM_RX	2 KETO 3 DEOXY 6 P GLUCONATE	soybean
BM_RX	AMINO ACETONE	soybean
BM_RX	D ERYTHRO IMIDAZOLE GLYCEROL P	soybean
BM_RX	CPD 19715	soybean
BM_RX	GLUTATHIONE	soybean
BM_RX	CDP D GLUCOSE	soybean
BM_RX	1 AMINO PROPAN 2 ONE 3 PHOSPHATE	soybean
BM_RX	ALPHA RIBAZOLE 5 P	soybean
BM_RX	ENTEROBACTIN	soybean
BM_RX	CPD 2961	soybean
BM_RX	R 1 AMINOPROPAN 2 YL PHOSPHATE	soybean
BM_RX	3 DEOXY D ARABINO HEPTULOSONATE 7 P	soybean
BM_RX	CPD 499	soybean
BM_RX	FORMALDEHYDE	soybean
BM_RX	CPD 470	soybean
BM_RX	DEHYDROQUINATE	soybean
BM_RX	CPD 2542	soybean
BM_RX	4 hydroxybenzoate	soybean
BM_RX	ERYTHROSE 4P	soybean
BM_RX	5 HYDROXY__45_TP	soybean
BM_RX	PHENYL PYRUVATE	soybean
BM_RX	D tagatopyranose	soybean
BM_RX	PROTOHEME	soybean
BM_RX	3 OXOADIPATE ENOL LACTONE	soybean
BM_RX	CPD 14736	soybean
BM_RX	CPD 20112	soybean
BM_RX	P HYDROXY PHENYLPYRUVATE	soybean
BM_RX	2 O ALPHA MANNOSYL D GLYCERATE	soybean
BM_RX	CPD 10551	soybean
BM_RX	CPD 14443	soybean
BM_RX	GLC D LACTONE	soybean
BM_RX	ACETOIN	soybean
BM_RX	S HYDROXYMETHYLGLUTATHIONE	soybean
BM_RX	OXALYL__45_OA	soybean
[truncated: 6,707 more rows]

## Sheet: Table_S8
Table S8. Target compounds reached by the entire community
Sample_ID	coprodtargets	Host	Class
BS_BS	ferric-enterobactin-complex	soybean	Aromatic compound
BS_BS	tyr	soybean	Amino acid
BS_BS	val	soybean	Amino acid
BS_BS	(s)-lactic acid	soybean	Organic acid
BS_BS	thiamine-pyrophosphate	soybean	Vitamin
BS_BS	l-aspartate	soybean	Amino acid
BS_BS	indole-3-glycerol-p	soybean	Aromatic compound
BS_BS	leu	soybean	Amino acid
BS_BS	glycerol-3p	soybean	Carbohydrate
BS_BS	shikimate-5p	soybean	Organic phosphate
BS_BS	d-asparagine	soybean	Amino acid
BS_BS	gln	soybean	Amino acid
BS_BS	acet	soybean	Organic acid
BS_BS	formate	soybean	Organic acid
BS_BS	shikimate	soybean	Organic acid
BS_BS	4-fumaryl-acetoacetate	soybean	Organic acid
BS_BS	his	soybean	Amino acid
BS_BS	indole	soybean	Aromatic compound
BS_BS	thr	soybean	Amino acid
BS_BS	selenate	soybean	Inorganic anion
BS_BS	enterobactin	soybean	Aromatic compound
BS_BS	ile	soybean	Amino acid
BS_BS	indole_pyruvate	soybean	Aromatic compound
BS_BS	urea	soybean	Amide
BS_BS	l-arginino-succinate	soybean	Amino acid
BS_BS	thf	soybean	Amino acid
BS_BS	trp	soybean	Amino acid
BS_BS	sitramalate	soybean	Ester
BS_BS	phe	soybean	Amino acid
BS_BS	gly	soybean	Amino acid
BS_BS	super-oxide	soybean	Inorganic anion
BS_BS	arg	soybean	Amino acid
BS_BS	asn	soybean	Amino acid
BS_BS	pro	soybean	Amino acid
BS_RX	coprodtargets: [	soybean
BS_RX	4-FUMARYL-ACETOACETATE	soybean
BS_RX	THR	soybean
BS_RX	CPD-24844	soybean
BS_RX	HIS	soybean
BS_RX	GLY	soybean
BS_RX	LEU	soybean
BS_RX	ILE	soybean
BS_RX	PHE	soybean
BS_RX	SHIKIMATE	soybean
BS_RX	CYS	soybean
BS_RX	SUPER-OXIDE	soybean
BS_RX	INDOLE_PYRUVATE	soybean
BS_RX	TRP	soybean
BS_RX	THIAMINE-PYROPHOSPHATE	soybean
BS_RX	PRO	soybean
BS_RX	S__45_ITRAMALATE	soybean
BS_RX	ASN	soybean
BS_RX	S2O3	soybean
BS_RX	SHIKIMATE-5P	soybean
BS_RX	L-ARGININO-SUCCINATE	soybean
BS_RX	INDOLE	soybean
BS_RX	ARG	soybean
BS_RX	INDOLE-3-GLYCEROL-P	soybean
BS_RX	MALEATE	soybean
BS_RX	L-ASPARTATE	soybean
BS_RX	THF	soybean
BS_RX	CPD-846	soybean
BS_RX	FORMATE	soybean
BS_RX	UREA	soybean
BS_RX	VAL	soybean
BS_RX	GLN	soybean
BS_RX	ACET	soybean
BS_RX	CPD-3633	soybean
BS_RX	TYR	soybean
BM_ER	GLN	soybean
BM_ER	LEU	soybean
BM_ER	TRP	soybean
BM_ER	THF	soybean
BM_ER	VAL	soybean
BM_ER	HIS	soybean
BM_ER	CPD-24844	soybean
BM_ER	INDOLE_PYRUVATE	soybean
BM_ER	INDOLE-3-GLYCEROL-P	soybean
BM_ER	S__45_ITRAMALATE	soybean
BM_ER	ASN	soybean
BM_ER	SHIKIMATE	soybean
BM_ER	L-ARGININO-SUCCINATE	soybean
BM_ER	GLY	soybean
BM_ER	TYR	soybean
BM_ER	SUPER-OXIDE	soybean
BM_ER	UREA	soybean
BM_ER	SHIKIMATE-5P	soybean
BM_ER	ACET	soybean
BM_ER	CPD-846	soybean
BM_ER	CYS	soybean
BM_ER	PHE	soybean
BM_ER	THR	soybean
BM_ER	4-FUMARYL-ACETOACETATE	soybean
BM_ER	S2O3	soybean
BM_ER	FORMATE	soybean
BM_ER	PRO	soybean
BM_ER	ILE	soybean
BM_ER	INDOLE	soybean
BM_ER	ARG	soybean
BM_ER	L-ASPARTATE	soybean
BM_ER	CPD-3633	soybean
BM_ER	THIAMINE-PYROPHOSPHATE	soybean
BM_RX	ENTEROBACTIN	soybean
BM_RX	MALEATE	soybean
BM_RX	THF	soybean
BM_RX	SHIKIMATE-5P	soybean
BM_RX	TYR	soybean
BM_RX	S__45_ITRAMALATE	soybean
BM_RX	FERRIC-ENTEROBACTIN__45_OMPLEX	soybean
BM_RX	SHIKIMATE	soybean
BM_RX	CPD-846	soybean
BM_RX	SUPER-OXIDE	soybean
BM_RX	L-ASPARTATE	soybean
BM_RX	CYS	soybean
BM_RX	THIAMINE-PYROPHOSPHATE	soybean
BM_RX	ARG	soybean
BM_RX	GLY	soybean
BM_RX	GLN	soybean
BM_RX	FORMATE	soybean
BM_RX	PHE	soybean
BM_RX	GLYCEROL-3P	soybean
BM_RX	VAL	soybean
BM_RX	INDOLE_PYRUVATE	soybean
BM_RX	ACET	soybean
BM_RX	CPD-110	soybean
BM_RX	THR	soybean
BM_RX	TRP	soybean
BM_RX	INDOLE	soybean
BM_RX	4-FUMARYL-ACETOACETATE	soybean
BM_RX	LEU	soybean
BM_RX	UREA	soybean
BM_RX	L-ARGININO-SUCCINATE	soybean
BM_RX	CPD-24844	soybean
BM_RX	PRO	soybean
BM_RX	HIS	soybean
BM_RX	ILE	soybean
BM_RX	CPD-3633	soybean
BM_RX	INDOLE-3-GLYCEROL-P	soybean
BM_RX	S2O3	soybean
BM_RX	ASN	soybean
BS_BS	HIS	maize
BS_BS	GLN	maize
BS_BS	PAPS	maize
BS_BS	L-ARGININO-SUCCINATE	maize
BS_BS	INDOLE	maize
BS_BS	INDOLE-3-GLYCEROL-P	maize
BS_BS	ASN	maize
BS_BS	INDOLE_PYRUVATE	maize
BS_BS	ENTEROBACTIN	maize
BS_BS	MAL	maize
BS_BS	UREA	maize
BS_BS	LEU	maize
BS_BS	L-ASPARTATE	maize
BS_BS	VAL	maize
BS_BS	4-FUMARYL-ACETOACETATE	maize
BS_BS	ILE	maize
BS_BS	FERRIC-ENTEROBACTIN__45_OMPLEX	maize
BS_BS	PRO	maize
BS_BS	GLY	maize
BS_BS	SELENATE	maize
BS_BS	S__45_ITRAMALATE	maize
BS_BS	SHIKIMATE	maize
BS_BS	FORMATE	maize
BS_BS	THF	maize
BS_BS	TYR	maize
BS_BS	CPD-3633	maize
BS_BS	THR	maize
BS_BS	FRUCTOSE-6P	maize
BS_BS	SHIKIMATE-5P	maize
BS_BS	CPD-24844	maize
BS_BS	GLYCEROL-3P	maize
BS_BS	ACET	maize
BS_BS	TRP	maize
BS_BS	OXALACETIC_ACID	maize
BS_BS	PHE	maize
BS_BS	SUPER-OXIDE	maize
BS_BS	ARG	maize
BS_BS	THIAMINE-PYROPHOSPHATE	maize
BS_RX	HIS	maize
BS_RX	GLN	maize
BS_RX	PAPS	maize
BS_RX	L-ARGININO-SUCCINATE	maize
BS_RX	INDOLE	maize
BS_RX	INDOLE-3-GLYCEROL-P	maize
BS_RX	ASN	maize
BS_RX	INDOLE_PYRUVATE	maize
BS_RX	ENTEROBACTIN	maize
BS_RX	MAL	maize
BS_RX	UREA	maize
BS_RX	LEU	maize
BS_RX	L-ASPARTATE	maize
BS_RX	VAL	maize
BS_RX	4-FUMARYL-ACETOACETATE	maize
BS_RX	ILE	maize
BS_RX	FERRIC-ENTEROBACTIN__45_OMPLEX	maize
BS_RX	PRO	maize
BS_RX	GLY	maize
BS_RX	SELENATE	maize
BS_RX	S__45_ITRAMALATE	maize
BS_RX	SHIKIMATE	maize
BS_RX	FORMATE	maize
BS_RX	THF	maize
BS_RX	TYR	maize
BS_RX	CPD-3633	maize
BS_RX	THR	maize
BS_RX	FRUCTOSE-6P	maize
BS_RX	SHIKIMATE-5P	maize
BS_RX	CPD-24844	maize
BS_RX	GLYCEROL-3P	maize
BS_RX	ACET	maize
BS_RX	TRP	maize
BS_RX	OXALACETIC_ACID	maize
BS_RX	PHE	maize
BS_RX	SUPER-OXIDE	maize
BS_RX	ARG	maize
BS_RX	THIAMINE-PYROPHOSPHATE	maize
BM_ER	UREA	maize
BM_ER	THR	maize
BM_ER	PRO	maize
BM_ER	ARG	maize
BM_ER	L-ASPARTATE	maize
BM_ER	ASN	maize
BM_ER	TRP	maize
BM_ER	THF	maize
BM_ER	TYR	maize
BM_ER	VAL	maize
BM_ER	CPD-846	maize
BM_ER	L-ARGININO-SUCCINATE	maize
BM_ER	S__45_ITRAMALATE	maize
BM_ER	OXALACETIC_ACID	maize
BM_ER	THIAMINE-PYROPHOSPHATE	maize
BM_ER	GLY	maize
BM_ER	GLN	maize
BM_ER	PAPS	maize
BM_ER	4-FUMARYL-ACETOACETATE	maize
BM_ER	CPD-24844	maize
BM_ER	LEU	maize
BM_ER	SUPER-OXIDE	maize
BM_ER	ILE	maize
BM_ER	PHE	maize
BM_ER	INDOLE	maize
BM_ER	SHIKIMATE-5P	maize
BM_ER	S2O3	maize
BM_ER	CYS	maize
BM_ER	FRUCTOSE-6P	maize
BM_ER	MAL	maize
BM_ER	ACET	maize
BM_ER	HIS	maize
BM_ER	FORMATE	maize
BM_ER	INDOLE_PYRUVATE	maize
BM_ER	SHIKIMATE	maize
BM_ER	INDOLE-3-GLYCEROL-P	maize
BM_ER	CPD-3633	maize
BM_RX	PRO	maize
BM_RX	S__45_ITRAMALATE	maize
BM_RX	GLYCEROL-3P	maize
BM_RX	L-ARGININO-SUCCINATE	maize
BM_RX	CYS	maize
BM_RX	CPD-110	maize
BM_RX	ASN	maize
BM_RX	FORMATE	maize
BM_RX	TYR	maize
BM_RX	CPD-846	maize
BM_RX	VAL	maize
BM_RX	ENTEROBACTIN	maize
BM_RX	THF	maize
BM_RX	4-FUMARYL-ACETOACETATE	maize
BM_RX	OXALACETIC_ACID	maize
BM_RX	FERRIC-ENTEROBACTIN__45_OMPLEX	maize
BM_RX	L-ASPARTATE	maize
BM_RX	INDOLE	maize
BM_RX	ARG	maize
BM_RX	PHE	maize
BM_RX	PAPS	maize
BM_RX	GLN	maize
BM_RX	ILE	maize
BM_RX	FRUCTOSE-6P	maize
BM_RX	TRP	maize
BM_RX	S2O3	maize
BM_RX	THR	maize
BM_RX	GLY	maize
BM_RX	UREA	maize
BM_RX	LEU	maize
BM_RX	MAL	maize
BM_RX	SUPER-OXIDE	maize
BM_RX	HIS	maize
BM_RX	MALEATE	maize
BM_RX	SHIKIMATE	maize
BM_RX	ACET	maize
BM_RX	INDOLE-3-GLYCEROL-P	maize
BM_RX	CPD-3633	maize
BM_RX	CPD-24844	maize
BM_RX	SHIKIMATE-5P	maize
BM_RX	THIAMINE-PYROPHOSPHATE	maize
BM_RX	INDOLE_PYRUVATE	maize
BE_BS	SUPER-OXIDE
BE_BS	INDOLE_PYRUVATE
BE_BS	TYR
BE_BS	ILE
BE_BS	VAL
BE_BS	MAL
BE_BS	FERRIC-ENTEROBACTIN__45_OMPLEX
BE_BS	OXALACETIC_ACID
BE_BS	CPD-3633
BE_BS	GLYCEROL-3P
BE_BS	HIS
BE_BS	L-ARGININO-SUCCINATE
BE_BS	THR
BE_BS	SHIKIMATE-5P
BE_BS	ACET
BE_BS	PHE
BE_BS	GLY
BE_BS	CPD-24844
BE_BS	ARG
BE_BS	FRUCTOSE-6P
BE_BS	L-ASPARTATE
BE_BS	UREA
BE_BS	FORMATE
BE_BS	INDOLE-3-GLYCEROL-P
BE_BS	SHIKIMATE
BE_BS	INDOLE
BE_BS	LEU
BE_BS	ASN
BE_BS	THIAMINE-PYROPHOSPHATE
BE_BS	ENTEROBACTIN
BE_BS	SELENATE
BE_BS	S__45_ITRAMALATE
BE_BS	PRO
BE_BS	THF
BE_BS	GLN
BE_BS	4-FUMARYL-ACETOACETATE
BE_BS	PAPS
BE_BS	TRP

## Sheet: Table_S9
Table S9. Details of the minimal community selected
Sample_ID	access_number	access_number	gtdb_id	host
BE_BS	JAFAGS010000041	GCA_019237635	d__Bacteria;p__Proteobacteria;c__Gammaproteobacteria;o__Enterobacterales;f__Enterobacteriaceae;g__Enterobacter_B;NA	soybean
BE_BS	JAFAHH010001043	GCA_019237355	d__Bacteria;p__Proteobacteria;c__Alphaproteobacteria;o__Acetobacterales;f__Acetobacteraceae;NA;NA	soybean
BE_BS	JAFAGT010000107	GCA_019237615	d__Bacteria;p__Proteobacteria;c__Gammaproteobacteria;o__Burkholderiales;f__Burkholderiaceae;g__Pelomonas;NA	soybean
BE_BS	JAFAHO010000171	GCA_019237205	d__Bacteria;p__Proteobacteria;c__Alphaproteobacteria;o__Rhizobiales;f__Beijerinckiaceae;g__Bog-939;NA	soybean
BE_RX	JAFAKR010001245	GCA_019235165	d__Bacteria;p__Verrucomicrobiota;c__Verrucomicrobiae;o__Chthoniobacterales;NA;NA;NA	soybean
BE_RX	JAFALF010000046	GCA_019234535	d__Bacteria;p__Binatota;c__Binatia;o__Binatales;f__Binataceae;NA;NA	soybean
BE_RX	JAFAKN010000725	GCA_019235415	d__Bacteria;p__Proteobacteria;c__Alphaproteobacteria;o__Reyranellales;f__Reyranellaceae;g__Reyranella;NA	soybean
BE_RX	JAFAKS010000339	GCA_019235155	d__Bacteria;p__Eremiobacterota;c__Eremiobacteria;o__UBP12;NA;NA;NA	soybean
BM_ER	JAFAPO010000015	GCA_019247055	d__Bacteria;p__Actinobacteriota;c__Acidimicrobiia;o__IMCC26256;f__PALSA-555;NA;NA	soybean
BM_ER	JAFAPZ010000026	GCA_019246655	d__Bacteria;p__Gemmatimonadota;c__Gemmatimonadetes;NA;NA;NA;NA	soybean
BM_ER	JAFAOC010000034	GCA_019238035	d__Bacteria;p__Proteobacteria;c__Gammaproteobacteria;o__Steroidobacterales;f__Steroidobacteraceae;NA;NA	soybean
BM_RX	JAFAVX010000011	GCA_019242235	d__Bacteria;p__Proteobacteria;c__Alphaproteobacteria;o__Rhizobiales;f__Beijerinckiaceae;g__GAS188;NA	soybean
BM_RX	JAFAWQ010000040	GCA_019241645	d__Bacteria;p__Proteobacteria;c__Alphaproteobacteria;o__UBA1301;f__UBA1301;g__UBA6038;NA	soybean
BM_RX	JAFAVL010000434	GCA_019242465	d__Bacteria;p__Cyanobacteria;c__Cyanobacteriia;o__Cyanobacteriales;f__Chroococcidiopsidaceae;NA;NA	soybean
BM_RX	JAFAWD010000408	GCA_019242115	d__Bacteria;p__Proteobacteria;c__Alphaproteobacteria;o__Elsterales;f__URHD0088;NA;NA	soybean
BM_RX	JAFAVJ010000032	GCA_019242485	d__Bacteria;p__Proteobacteria;c__Gammaproteobacteria;o__Enterobacterales;f__Enterobacteriaceae;g__Metakosakonia;s__Metakosakonia intestini	soybean
BE_BS	JAFAIF010000905	GCA_019236825	d__Bacteria;p__Proteobacteria;c__Alphaproteobacteria;o__Reyranellales;f__Reyranellaceae;g__Reyranella;NA	maize
BE_BS	JAFAGS010000041	GCA_019237635	d__Bacteria;p__Proteobacteria;c__Gammaproteobacteria;o__Enterobacterales;f__Enterobacteriaceae;g__Enterobacter_B;NA	maize
BE_BS	JAFAGU010000376	GCA_019237595	d__Bacteria;p__Proteobacteria;c__Gammaproteobacteria;o__Burkholderiales;f__SG8-39;g__SCGC-AG-212-J23;NA	maize
BE_BS	JAFAHX010000870	GCA_019237015	d__Bacteria;p__Proteobacteria;c__Gammaproteobacteria;o__Xanthomonadales;f__Rhodanobacteraceae;g__Dyella;NA	maize
BE_RX	JAFAKJ010001096	GCA_019235485	d__Bacteria;p__Planctomycetota;c__Planctomycetes;o__Isosphaerales;f__Isosphaeraceae;NA;NA	maize
BE_RX	JAFAKS010000339	GCA_019235155	d__Bacteria;p__Eremiobacterota;c__Eremiobacteria;o__UBP12;NA;NA;NA	maize
BE_RX	JAFALA010000065	GCA_019234815	d__Bacteria;p__Proteobacteria;c__Gammaproteobacteria;o__Burkholderiales;f__Burkholderiaceae;NA;NA	maize
BE_RX	JAFAKR010001245	GCA_019235165	d__Bacteria;p__Verrucomicrobiota;c__Verrucomicrobiae;o__Chthoniobacterales;NA;NA;NA	maize
BM_ER	JAFAOI010000007	GCA_019237875	d__Bacteria;p__Eremiobacterota;c__Eremiobacteria;o__UBP12;f__UBA5184;g__Palsa-1478;NA	maize
BM_ER	JAFAOP010000004	GCA_019237645	d__Bacteria;p__Binatota;c__Binatia;o__Binatales;f__Binataceae;NA;NA	maize
BM_ER	JAFAPO010000015	GCA_019247055	d__Bacteria;p__Actinobacteriota;c__Acidimicrobiia;o__IMCC26256;f__PALSA-555;NA;NA	maize
BM_RX	JAFAWD010000408	GCA_019242115	d__Bacteria;p__Proteobacteria;c__Alphaproteobacteria;o__Elsterales;f__URHD0088;NA;NA	maize
BM_RX	JAFAVX010000011	GCA_019242235	d__Bacteria;p__Proteobacteria;c__Alphaproteobacteria;o__Rhizobiales;f__Beijerinckiaceae;g__GAS188;NA	maize
BM_RX	JAFAVL010000434	GCA_019242465	d__Bacteria;p__Cyanobacteria;c__Cyanobacteriia;o__Cyanobacteriales;f__Chroococcidiopsidaceae;NA;NA	maize
BM_RX	JAFAUL010000276	GCA_019243345	d__Bacteria;p__Proteobacteria;c__Gammaproteobacteria;o__Steroidobacterales;f__Steroidobacteraceae;g__13-2-20CM-66-19;NA	maize
BM_RX	JAFAUN010000351	GCA_019243275	d__Bacteria;p__Actinobacteriota;c__Actinobacteria;o__Mycobacteriales;f__Mycobacteriaceae;g__Mycobacterium;NA	maize
BM_RX	JAFAWQ010000040	GCA_019241645	d__Bacteria;p__Proteobacteria;c__Alphaproteobacteria;o__UBA1301;f__UBA1301;g__UBA6038;NA	maize
BM_RX	JAFAVJ010000032	GCA_019242485	d__Bacteria;p__Proteobacteria;c__Gammaproteobacteria;o__Enterobacterales;f__Enterobacteriaceae;g__Metakosakonia;s__Metakosakonia intestini	maize
BE_BS	JAFAGS010000041	GCA_019237635	d__Bacteria;p__Proteobacteria;c__Gammaproteobacteria;o__Enterobacterales;f__Enterobacteriaceae;g__Enterobacter_B;NA	sorghum
BE_BS	JAFAIF010000905	GCA_019236825	d__Bacteria;p__Proteobacteria;c__Alphaproteobacteria;o__Reyranellales;f__Reyranellaceae;g__Reyranella;NA	sorghum
BE_BS	JAFAGU010000376	GCA_019237595	d__Bacteria;p__Proteobacteria;c__Gammaproteobacteria;o__Burkholderiales;f__SG8-39;g__SCGC-AG-212-J23;NA	sorghum
BE_BS	JAFAHX010000870	GCA_019237015	d__Bacteria;p__Proteobacteria;c__Gammaproteobacteria;o__Xanthomonadales;f__Rhodanobacteraceae;g__Dyella;NA	sorghum
BE_RX	JAFAKJ010001096	GCA_019235485	d__Bacteria;p__Planctomycetota;c__Planctomycetes;o__Isosphaerales;f__Isosphaeraceae;NA;NA	sorghum
BE_RX	JAFAKS010000339	GCA_019235155	d__Bacteria;p__Eremiobacterota;c__Eremiobacteria;o__UBP12;NA;NA;NA	sorghum
BE_RX	JAFAKR010001245	GCA_019235165	d__Bacteria;p__Verrucomicrobiota;c__Verrucomicrobiae;o__Chthoniobacterales;NA;NA;NA	sorghum
BE_RX	JAFALF010000046	GCA_019234535	d__Bacteria;p__Binatota;c__Binatia;o__Binatales;f__Binataceae;NA;NA	sorghum
BM_ER	JAFAQH010000044	GCA_019246515	d__Bacteria;p__Actinobacteriota;c__Actinobacteria;o__Frankiales;f__Frankiaceae;NA;NA	sorghum
BM_ER	JAFAOI010000007	GCA_019237875	d__Bacteria;p__Eremiobacterota;c__Eremiobacteria;o__UBP12;f__UBA5184;g__Palsa-1478;NA	sorghum
BM_RX	JAFAVL010000434	GCA_019242465	d__Bacteria;p__Cyanobacteria;c__Cyanobacteriia;o__Cyanobacteriales;f__Chroococcidiopsidaceae;NA;NA	sorghum
BM_RX	JAFAUL010000276	GCA_019243345	d__Bacteria;p__Proteobacteria;c__Gammaproteobacteria;o__Steroidobacterales;f__Steroidobacteraceae;g__13-2-20CM-66-19;NA	sorghum
BM_RX	JAFAVX010000011	GCA_019242235	d__Bacteria;p__Proteobacteria;c__Alphaproteobacteria;o__Rhizobiales;f__Beijerinckiaceae;g__GAS188;NA	sorghum
BM_RX	JAFAUN010000351	GCA_019243275	d__Bacteria;p__Actinobacteriota;c__Actinobacteria;o__Mycobacteriales;f__Mycobacteriaceae;g__Mycobacterium;NA	sorghum
BM_RX	JAFAWQ010000040	GCA_019241645	d__Bacteria;p__Proteobacteria;c__Alphaproteobacteria;o__UBA1301;f__UBA1301;g__UBA6038;NA	sorghum
BM_RX	JAFAVJ010000032	GCA_019242485	d__Bacteria;p__Proteobacteria;c__Gammaproteobacteria;o__Enterobacterales;f__Enterobacteriaceae;g__Metakosakonia;s__Metakosakonia intestini	sorghum
BM_RX	JAFAWD010000408	GCA_019242115	d__Bacteria;p__Proteobacteria;c__Alphaproteobacteria;o__Elsterales;f__URHD0088;NA;NA	sorghum
BE_BS	JAFAHX010000870	GCA_019237015	d__Bacteria;p__Proteobacteria;c__Gammaproteobacteria;o__Xanthomonadales;f__Rhodanobacteraceae;g__Dyella;NA	sugarcane
BE_BS	JAFAIF010000905	GCA_019236825	d__Bacteria;p__Proteobacteria;c__Alphaproteobacteria;o__Reyranellales;f__Reyranellaceae;g__Reyranella;NA	sugarcane
BE_BS	JAFAGU010000376	GCA_019237595	d__Bacteria;p__Proteobacteria;c__Gammaproteobacteria;o__Burkholderiales;f__SG8-39;g__SCGC-AG-212-J23;NA	sugarcane
BE_BS	JAFAGS010000041	GCA_019237635	d__Bacteria;p__Proteobacteria;c__Gammaproteobacteria;o__Enterobacterales;f__Enterobacteriaceae;g__Enterobacter_B;NA	sugarcane
BE_RX	JAFAKS010000339	GCA_019235155	d__Bacteria;p__Eremiobacterota;c__Eremiobacteria;o__UBP12;NA;NA;NA	sugarcane
BE_RX	JAFAKJ010001096	GCA_019235485	d__Bacteria;p__Planctomycetota;c__Planctomycetes;o__Isosphaerales;f__Isosphaeraceae;NA;NA	sugarcane
BE_RX	JAFALF010000046	GCA_019234535	d__Bacteria;p__Binatota;c__Binatia;o__Binatales;f__Binataceae;NA;NA	sugarcane
BM_ER	JAFAPO010000015	GCA_019247055	d__Bacteria;p__Actinobacteriota;c__Acidimicrobiia;o__IMCC26256;f__PALSA-555;NA;NA	sugarcane
BM_RX	JAFAWM010000155	GCA_019241745	d__Bacteria;p__Chloroflexota;c__UBA6077;o__UBA6077;NA;NA;NA	sugarcane
BM_RX	JAFAUF010000092	GCA_019243545	d__Bacteria;p__Acidobacteriota;c__Thermoanaerobaculia;o__Gp7-AA8;f__Gp7-AA8;NA;NA	sugarcane
BM_RX	JAFAVL010000434	GCA_019242465	d__Bacteria;p__Cyanobacteria;c__Cyanobacteriia;o__Cyanobacteriales;f__Chroococcidiopsidaceae;NA;NA	sugarcane
BM_RX	JAFAWY010000133	GCA_019241525	d__Bacteria;p__Actinobacteriota;c__Actinobacteria;o__Mycobacteriales;f__Pseudonocardiaceae;g__GCA-003244245;NA	sugarcane
BM_RX	JAFAVA010000331	GCA_019242875	d__Bacteria;p__Acidobacteriota;c__Acidobacteriae;o__Bryobacterales;f__Bryobacteraceae;g__Palsa-187;NA	sugarcane
BM_RX	JAFAVM010000775	GCA_019242445	d__Bacteria;p__Proteobacteria;c__Alphaproteobacteria;o__Rhizobiales;f__Xanthobacteraceae;g__PALSA-894;NA	sugarcane
BM_RX	JAFAUT010000560	GCA_019243065	d__Bacteria;p__Acidobacteriota;c__Acidobacteriae;o__Acidobacteriales;f__Koribacteraceae;g__Gp1-AA122;NA	sugarcane
BM_RX	JAFAWL010000219	GCA_019241805	d__Bacteria;p__Actinobacteriota;c__Actinobacteria;o__Mycobacteriales;f__Jatrophihabitantaceae;g__Iso899;NA	sugarcane
BM_RX	JAFAVJ010000032	GCA_019242485	d__Bacteria;p__Proteobacteria;c__Gammaproteobacteria;o__Enterobacterales;f__Enterobacteriaceae;g__Metakosakonia;s__Metakosakonia intestini	sugarcane
BM_RX	JAFAWF010000046	GCA_019242035	d__Bacteria;p__Dormibacterota;c__Dormibacteria;o__UBA8260;f__UBA8260;NA;NA	sugarcane
BM_RX	JAFAVW010000376	GCA_019242255	d__Bacteria;p__Proteobacteria;c__Alphaproteobacteria;o__Rhizobiales;f__Xanthobacteraceae;g__Pseudolabrys;NA	sugarcane
BM_RX	JAFAXD010000466	GCA_019241285	d__Bacteria;p__Proteobacteria;c__Alphaproteobacteria;o__Rhizobiales;f__Xanthobacteraceae;NA;NA	sugarcane
BM_RX	JAFAWR010000054	GCA_019241635	d__Bacteria;p__Actinobacteriota;c__Thermoleophilia;o__Solirubrobacterales;f__Solirubrobacteraceae;g__Palsa-465;NA	sugarcane
BM_RX	JAFAVZ010000318	GCA_019242175	d__Bacteria;p__Acidobacteriota;c__Thermoanaerobaculia;o__Gp7-AA8;f__Gp7-AA8;g__QHVT01;NA	sugarcane
BM_RX	JAFAXE010000199	GCA_019241305	d__Bacteria;p__Eremiobacterota;c__Eremiobacteria;o__UBP12;f__UBA5184;NA;NA	sugarcane
BM_RX	JAFAUJ010000710	GCA_019243375	d__Bacteria;p__Proteobacteria;c__Alphaproteobacteria;o__Rhizobiales;f__Beijerinckiaceae;g__Bog-939;NA	sugarcane
BM_RX	JAFAXG010000306	GCA_019241195	d__Bacteria;p__Verrucomicrobiota;c__Verrucomicrobiae;o__Chthoniobacterales;NA;NA;NA	sugarcane
BM_RX	JAFAVE010000388	GCA_019242675	d__Bacteria;p__Proteobacteria;c__Gammaproteobacteria;o__UBA5158;f__UBA5158;g__UBA4722;NA	sugarcane
BM_RX	JAFAXF010000160	GCA_019241255	d__Bacteria;p__Actinobacteriota;c__Acidimicrobiia;o__Acidimicrobiales;f__GCA-2861595;NA;NA	sugarcane
BM_RX	JAFAWC010000483	GCA_019242135	d__Bacteria;p__Actinobacteriota;c__Actinobacteria;o__Mycobacteriales;f__Mycobacteriaceae;NA;NA	sugarcane
BM_RX	JAFAVO010000052	GCA_019242385	d__Bacteria;p__Proteobacteria;c__Gammaproteobacteria;o__Steroidobacterales;f__Steroidobacteraceae;g__13-2-20CM-66-19;NA	sugarcane
BM_RX	JAFAUI010000442	GCA_019243415	d__Bacteria;p__Actinobacteriota;c__Actinobacteria;o__Mycobacteriales;f__Mycobacteriaceae;g__Mycobacterium;NA	sugarcane
BM_RX	JAFAWD010000408	GCA_019242115	d__Bacteria;p__Proteobacteria;c__Alphaproteobacteria;o__Elsterales;f__URHD0088;NA;NA	sugarcane
BM_RX	JAFAXB010000123	GCA_019241415	d__Bacteria;p__Proteobacteria;c__Alphaproteobacteria;o__Rhizobiales;f__Beijerinckiaceae;NA;NA	sugarcane
BM_RX	JAFAUZ010000797	GCA_019242975	d__Bacteria;p__Proteobacteria;c__Gammaproteobacteria;o__Steroidobacterales;f__Steroidobacteraceae;NA;NA	sugarcane
BM_RX	JAFAUH010000268	GCA_019243445	d__Bacteria;p__Actinobacteriota;c__Actinobacteria;o__Streptomycetales;f__Streptomycetaceae;NA;NA	sugarcane
BM_RX	JAFAWQ010000040	GCA_019241645	d__Bacteria;p__Proteobacteria;c__Alphaproteobacteria;o__UBA1301;f__UBA1301;g__UBA6038;NA	sugarcane
BM_RX	JAFAVX010000011	GCA_019242235	d__Bacteria;p__Proteobacteria;c__Alphaproteobacteria;o__Rhizobiales;f__Beijerinckiaceae;g__GAS188;NA	sugarcane
BM_RX	JAFAUV010000248	GCA_019243075	d__Bacteria;p__Proteobacteria;c__Alphaproteobacteria;o__Rhizobiales;f__Xanthobacteraceae;g__Bradyrhizobium;NA	sugarcane
BM_RX	JAFAWK010000272	GCA_019241755	d__Bacteria;p__Proteobacteria;c__Gammaproteobacteria;o__UBA5158;f__UBA5158;g__2-12-FULL-43-28;NA	sugarcane
BM_RX	JAFAVI010000306	GCA_019242595	d__Bacteria;p__Planctomycetota;c__Phycisphaerae;o__UBA1161;f__UBA1161;NA;NA	sugarcane

## Sheet: Table_S10
Table S10. Producible set of metabolites reached by the minimal community
Id	Compound	Classe	Host
BE_BS	leu	Amino acid	soybean
BE_BS	ile	Amino acid	soybean
BE_BS	amp	Nucleotide	soybean
BE_BS	adp	Nucleotide	soybean
BE_BS	hydrogen-peroxide	Peroxide	soybean
BE_BS	h2co3	Inorganic acid	soybean
BE_BS	4-fumaryl-acetoacetate	Organic acid	soybean
BE_BS	ser	Amino acid	soybean
BE_BS	l-arginino-succinate	Organic acid	soybean
BE_BS	indole	Aromatic compound	soybean
BE_BS	nadph	Enzyme cofactor	soybean
BE_BS	fe-2	Inorganic cation	soybean
BE_BS	oxygen-molecule	Inorganic compound	soybean
BE_BS	fructose-6p	Carbohydrate	soybean
BE_BS	mal	Organic acid	soybean
BE_BS	mpd-3633		soybean
BE_BS	NAPD	Enzyme cofactor	soybean
BE_BS	acet	Organic acid	soybean
BE_BS	trp	Amino acid	soybean
BE_BS	cis-aconitate	Organic acid	soybean
BE_BS	indole-3-glycerol-p	Amino acid	soybean
BE_BS	ferric-enterobactin	Aromatic compound	soybean
BE_BS	suc	Organic acid	soybean
BE_BS	shikimate-5p	Organic phosphate	soybean
BE_BS	nad	Enzyme cofactor	soybean
BE_BS	udp	Nucleotide	soybean
BE_BS	NADH	Enzyme cofactor	soybean
BE_BS	adenosylcobalamin	Organic phosphate	soybean
BE_BS	3'-phosphoadenylyl-sulfate	Enzyme cofactor	soybean
BE_BS	niacine	Vitamin	soybean
BE_BS	pantothenate	Vitamin	soybean
BE_BS	oxalacetic_acid	Organic acid	soybean
BE_BS	fe-3	Inorganic cation	soybean
BE_BS	FAD	Enzyme cofactor	soybean
BE_BS	phe	Amino acid	soybean
BE_BS	gly	Amino acid	soybean
BE_BS	urea	Amide	soybean
BE_BS	asn	Amino acid	soybean
BE_BS	super-oxide	Inorganic cation	soybean
BE_BS	l-aspartate	Amino acid	soybean
BE_BS	Mo-a	Enzyme cofactor	soybean
BE_BS	val	Amino acid	soybean
BE_BS	gtp	Nucleotide	soybean
BE_BS	selenite	Inorganic anion	soybean
BE_BS	thiamine-pyrophosphate	Vitamin	soybean
BE_BS	atp	Nucleotide	soybean
BE_BS	formate	Organic acid	soybean
BE_BS	biotin	Vitamin	soybean
BE_BS	arg	Amino acid	soybean
BE_BS	selenate	Inorganic anion	soybean
BE_BS	tyr	Amino acid	soybean
BE_BS	riboflavin	Vitamin	soybean
BE_BS	shikimate	Organic acid	soybean
BE_BS	l-lactate	Carbohydrate	soybean
BE_BS	gdp	Nucleotide	soybean
BE_BS	pro	Amino acid	soybean
BE_BS	pyridoxine	Vitamin	soybean
BE_BS	ppi	Inorganic anion	soybean
BE_BS	indole_pyruvate	Aromatic compound	soybean
BE_BS	his	Amino acid	soybean
BE_BS	enterobactin	Aromatic compound	soybean
BE_BS	thr	Amino acid	soybean
BE_BS	s-citramalate	Organic acid	soybean
BE_BS	glycerol-3p	Carbohydrate	soybean
BE_BS	lactate	Organic acid	soybean
BE_BS	mo-2	Inorganic cation	soybean
BE_BS	ammonia	Inorganic compound	soybean
BE_BS	pi	Inorganic compound	soybean
BE_BS	gln	Amino acid	soybean
BE_BS	thf	Amino acid	soybean
BE_RX	thr	Amino acid	soybean
BE_RX	SHIKIMATE		soybean
BE_RX	INDOLE_PYRUVATE		soybean
BE_RX	Lactate		soybean
BE_RX	BIOTIN		soybean
BE_RX	SELENITE		soybean
BE_RX	AMMONIA		soybean
BE_RX	PAPS		soybean
BE_RX	NAD		soybean
BE_RX	PPI		soybean
BE_RX	AMP		soybean
BE_RX	MYS		soybean
BE_RX	RIBOFLAVIN		soybean
BE_RX	GTP		soybean
BE_RX	ILE		soybean
BE_RX	HIS		soybean
BE_RX	OXALACETIC_ACID		soybean
BE_RX	4-FUMARYL-ACETOACETATE		soybean
BE_RX	GLY		soybean
BE_RX	UDP		soybean
BE_RX	UREA		soybean
BE_RX	PANTOTHENATE		soybean
BE_RX	INDOLE		soybean
BE_RX	TYR		soybean
BE_RX	H2CO3		soybean
BE_RX	MPD-24844		soybean
BE_RX	MAL		soybean
BE_RX	MPD-846		soybean
BE_RX	ADENOSYLCOBALAMIN		soybean
BE_RX	THIAMINE-PYROPHOSPHATE		soybean
BE_RX	OXYGEN-MOLECULE		soybean
BE_RX	FRUCTOSE-6P		soybean
BE_RX	ASN		soybean
BE_RX	L-ASPARTATE		soybean
BE_RX	GDP		soybean
BE_RX	MIS-ACONITATE		soybean
BE_RX	S2O3		soybean
BE_RX	ACET		soybean
BE_RX	FE__43__3		soybean
BE_RX	THF		soybean
BE_RX	HYDROGEN-PEROXIDE		soybean
BE_RX	SER		soybean
BE_RX	FAD		soybean
BE_RX	ADP		soybean
BE_RX	FORMATE		soybean
BE_RX	PHE		soybean
BE_RX	FE__43__2		soybean
BE_RX	TRP		soybean
BE_RX	MPD-3633		soybean
BE_RX	WATER		soybean
BE_RX	VAL		soybean
BE_RX	INDOLE-3-GLYCEROL-P		soybean
BE_RX	NADH		soybean
BE_RX	GLN		soybean
BE_RX	Pi		soybean
BE_RX	NADPH		soybean
BE_RX	MO__43__2		soybean
BE_RX	L-ARGININO-SUCCINATE		soybean
BE_RX	LEU		soybean
BE_RX	PYRIDOXINE		soybean
BE_RX	NIACINE		soybean
BE_RX	SHIKIMATE-5P		soybean
BE_RX	NADP		soybean
BE_RX	SUC		soybean
BE_RX	SUPER-OXIDE		soybean
BE_RX	S__45_ITRAMALATE		soybean
BE_RX	ATP		soybean
BE_RX	MALEATE		soybean
BE_RX	L-LACTATE		soybean
BE_RX	ARG		soybean
BE_RX	MO-A		soybean
BE_RX	PRO		soybean
BER	UDP		soybean
BER	LEU		soybean
BER	GTP		soybean
BER	Pi		soybean
BER	MPD-3633		soybean
BER	GDP		soybean
BER	ACET		soybean
BER	OXYGEN-MOLECULE		soybean
BER	MIS-ACONITATE		soybean
BER	TRP		soybean
BER	PYRIDOXINE		soybean
BER	NADP		soybean
BER	THIAMINE-PYROPHOSPHATE		soybean
BER	Lactate		soybean
BER	ILE		soybean
BER	INDOLE-3-GLYCEROL-P		soybean
BER	PANTOTHENATE		soybean
BER	PPI		soybean
BER	AMP		soybean
BER	FE__43__3		soybean
BER	RIBOFLAVIN		soybean
BER	THF		soybean
BER	PAPS		soybean
BER	4-FUMARYL-ACETOACETATE		soybean
BER	INDOLE_PYRUVATE		soybean
BER	MPD-846		soybean
BER	SUC		soybean
BER	SER		soybean
BER	THR		soybean
BER	HYDROGEN-PEROXIDE		soybean
BER	FAD		soybean
BER	NAD		soybean
BER	MAL		soybean
BER	MO__43__2		soybean
BER	PHE		soybean
BER	L-ARGININO-SUCCINATE		soybean
BER	INDOLE		soybean
BER	SUPER-OXIDE		soybean
BER	ADP		soybean
BER	TYR		soybean
BER	SHIKIMATE		soybean
BER	MYS		soybean
BER	PRO		soybean
BER	OXALACETIC_ACID		soybean
BER	MO-A		soybean
BER	S__45_ITRAMALATE		soybean
BER	SHIKIMATE-5P		soybean
BER	ATP		soybean
BER	GLY		soybean
BER	NADH		soybean
BER	S2O3		soybean
BER	ARG		soybean
BER	BIOTIN		soybean
BER	VAL		soybean
BER	GLN		soybean
BER	HIS		soybean
BER	NIACINE		soybean
BER	FRUCTOSE-6P		soybean
BER	NADPH		soybean
BER	L-ASPARTATE		soybean
BER	WATER		soybean
BER	FE__43__2		soybean
BER	ADENOSYLCOBALAMIN		soybean
BER	H2CO3		soybean
BER	UREA		soybean
BER	AMMONIA		soybean
BER	SELENITE		soybean
BER	ASN		soybean
BER	L-LACTATE		soybean
BER	FORMATE		soybean
BER	MPD-24844		soybean
BRX	SHIKIMATE		soybean
BRX	Lactate		soybean
BRX	FAD		soybean
BRX	FORMATE		soybean
BRX	FERRIC-ENTEROBACTIN__45_OMPLEX		soybean
BRX	FE__43__3		soybean
BRX	INDOLE-3-GLYCEROL-P		soybean
BRX	OXYGEN-MOLECULE		soybean
BRX	AMMONIA		soybean
BRX	OXALACETIC_ACID		soybean
BRX	4-FUMARYL-ACETOACETATE		soybean
BRX	GDP		soybean
BRX	AMP		soybean
BRX	WATER		soybean
BRX	HIS		soybean
BRX	BIOTIN		soybean
BRX	SUPER-OXIDE		soybean
BRX	MO-A		soybean
BRX	NAD		soybean
BRX	ARG		soybean
BRX	S__45_ITRAMALATE		soybean
BRX	L-ARGININO-SUCCINATE		soybean
BRX	INDOLE_PYRUVATE		soybean
BRX	MPD-110		soybean
BRX	HYDROGEN-PEROXIDE		soybean
BRX	SHIKIMATE-5P		soybean
BRX	NIACINE		soybean
BRX	LEU		soybean
BRX	ASN		soybean
BRX	L-ASPARTATE		soybean
BRX	MAL		soybean
BRX	NADP		soybean
BRX	MPD-846		soybean
BRX	NADPH		soybean
BRX	ENTEROBACTIN		soybean
BRX	Pi		soybean
BRX	ATP		soybean
BRX	ADP		soybean
BRX	RIBOFLAVIN		soybean
BRX	H2CO3		soybean
BRX	THIAMINE-PYROPHOSPHATE		soybean
BRX	THF		soybean
BRX	SUC		soybean
BRX	MO__43__2		soybean
BRX	VAL		soybean
BRX	FE__43__2		soybean
BRX	TRP		soybean
BRX	PANTOTHENATE		soybean
BRX	MALEATE		soybean
BRX	UREA		soybean
BRX	ILE		soybean
BRX	FRUCTOSE-6P		soybean
BRX	MIS-ACONITATE		soybean
BRX	GTP		soybean
BRX	ACET		soybean
BRX	PHE		soybean
BRX	SER		soybean
BRX	GLYCEROL-3P		soybean
BRX	NADH		soybean
BRX	MPD-3633		soybean
BRX	L-LACTATE		soybean
BRX	PAPS		soybean
BRX	GLY		soybean
BRX	THR		soybean
BRX	TYR		soybean
BRX	MPD-24844		soybean
BRX	S2O3		soybean
BRX	UDP		soybean
BRX	PPI		soybean
BRX	PRO		soybean
BRX	PYRIDOXINE		soybean
BRX	SELENITE		soybean
BRX	MYS		soybean
BRX	GLN		soybean
BRX	INDOLE		soybean
BRX	ADENOSYLCOBALAMIN		soybean
BE_BS	L-ARGININO-SUCCINATE		maize
BE_BS	TYR		maize
BE_BS	MO-A		maize
BE_BS	TRP		maize
BE_BS	ATP		maize
BE_BS	AMMONIA		maize
BE_BS	INDOLE		maize
BE_BS	ACET		maize
BE_BS	SELENITE		maize
BE_BS	OXYGEN-MOLECULE		maize
BE_BS	4-FUMARYL-ACETOACETATE		maize
BE_BS	GTP		maize
BE_BS	PANTOTHENATE		maize
BE_BS	GLYCEROL-3P		maize
BE_BS	Pi		maize
BE_BS	PRO		maize
BE_BS	NADP		maize
BE_BS	ENTEROBACTIN		maize
BE_BS	INDOLE-3-GLYCEROL-P		maize
BE_BS	FAD		maize
BE_BS	THR		maize
BE_BS	INDOLE_PYRUVATE		maize
BE_BS	PYRIDOXINE		maize
BE_BS	VAL		maize
BE_BS	THF		maize
BE_BS	SHIKIMATE		maize
BE_BS	Lactate		maize
BE_BS	GLY		maize
BE_BS	NADH		maize
BE_BS	MAL		maize
BE_BS	NAD		maize
BE_BS	SUC		maize
BE_BS	GLN		maize
BE_BS	FE__43__2		maize
BE_BS	L-ASPARTATE		maize
BE_BS	THIAMINE-PYROPHOSPHATE		maize
BE_BS	BIOTIN		maize
BE_BS	LEU		maize
BE_BS	ADP		maize
BE_BS	SUPER-OXIDE		maize
BE_BS	SHIKIMATE-5P		maize
BE_BS	GDP		maize
BE_BS	FE__43__3		maize
BE_BS	MO__43__2		maize
BE_BS	FORMATE		maize
BE_BS	ADENOSYLCOBALAMIN		maize
BE_BS	FERRIC-ENTEROBACTIN__45_OMPLEX		maize
BE_BS	SELENATE		maize
BE_BS	ILE		maize
BE_BS	ASN		maize
BE_BS	MPD-24844		maize
BE_BS	HIS		maize
BE_BS	ARG		maize
BE_BS	UDP		maize
BE_BS	OXALACETIC_ACID		maize
BE_BS	MPD-3633		maize
BE_BS	AMP		maize
BE_BS	NADPH		maize
BE_BS	S__45_ITRAMALATE		maize
BE_BS	UREA		maize
BE_BS	PAPS		maize
BE_BS	WATER		maize
BE_BS	PHE		maize
BE_BS	SER		maize
BE_BS	NIACINE		maize
BE_BS	PPI		maize
BE_BS	L-LACTATE		maize
BE_BS	RIBOFLAVIN		maize
BE_BS	FRUCTOSE-6P		maize
BE_BS	HYDROGEN-PEROXIDE		maize
BE_BS	H2CO3		maize
BE_RX	SHIKIMATE-5P		maize
BE_RX	TYR		maize
BE_RX	MALEATE		maize
BE_RX	THIAMINE-PYROPHOSPHATE		maize
BE_RX	L-LACTATE		maize
BE_RX	NADP		maize
BE_RX	NIACINE		maize
BE_RX	VAL		maize
BE_RX	ASN		maize
BE_RX	PANTOTHENATE		maize
BE_RX	SHIKIMATE		maize
BE_RX	OXALACETIC_ACID		maize
BE_RX	FORMATE		maize
BE_RX	PPI		maize
BE_RX	MPD-3633		maize
BE_RX	L-ASPARTATE		maize
BE_RX	S2O3		maize
BE_RX	SUPER-OXIDE		maize
BE_RX	MAL		maize
BE_RX	SUC		maize
BE_RX	UDP		maize
BE_RX	NADH		maize
BE_RX	OXYGEN-MOLECULE		maize
BE_RX	PYRIDOXINE		maize
BE_RX	HIS		maize
BE_RX	ATP		maize
BE_RX	GDP		maize
BE_RX	PAPS		maize
BE_RX	BIOTIN		maize
BE_RX	ARG		maize
BE_RX	FAD		maize
BE_RX	INDOLE_PYRUVATE		maize
BE_RX	ADP		maize
BE_RX	Pi		maize
BE_RX	FRUCTOSE-6P		maize
BE_RX	GTP		maize
BE_RX	PHE		maize
BE_RX	4-FUMARYL-ACETOACETATE		maize
BE_RX	SELENITE		maize
BE_RX	MPD-24844		maize
BE_RX	THR		maize
BE_RX	RIBOFLAVIN		maize
BE_RX	AMMONIA		maize
BE_RX	L-ARGININO-SUCCINATE		maize
BE_RX	MPD-846		maize
BE_RX	INDOLE-3-GLYCEROL-P		maize
BE_RX	GLN		maize
BE_RX	LEU		maize
BE_RX	THF		maize
BE_RX	H2CO3		maize
BE_RX	GLY		maize
BE_RX	WATER		maize
BE_RX	Lactate		maize
BE_RX	TRP		maize
BE_RX	ADENOSYLCOBALAMIN		maize
BE_RX	NADPH		maize
BE_RX	ILE		maize
BE_RX	MYS		maize
BE_RX	FE__43__3		maize
BE_RX	INDOLE		maize
BE_RX	UREA		maize
BE_RX	NAD		maize
BE_RX	S__45_ITRAMALATE		maize
BE_RX	AMP		maize
BE_RX	FE__43__2		maize
BE_RX	ACET		maize
BE_RX	HYDROGEN-PEROXIDE		maize
BE_RX	MO-A		maize
BE_RX	SER		maize
BE_RX	MO__43__2		maize
BE_RX	PRO		maize
BER	MPD-846		maize
BER	GLN		maize
BER	MPD-3633		maize
BER	UDP		maize
BER	FORMATE		maize
BER	ADENOSYLCOBALAMIN		maize
BER	ASN		maize
BER	ILE		maize
BER	4-FUMARYL-ACETOACETATE		maize
BER	FAD		maize
BER	GDP		maize
BER	PHE		maize
BER	ARG		maize
BER	TRP		maize
BER	S__45_ITRAMALATE		maize
BER	RIBOFLAVIN		maize
BER	PPI		maize
BER	PANTOTHENATE		maize
BER	FRUCTOSE-6P		maize
BER	S2O3		maize
BER	SELENITE		maize
BER	FE__43__2		maize
BER	THIAMINE-PYROPHOSPHATE		maize
BER	ACET		maize
BER	TYR		maize
BER	INDOLE-3-GLYCEROL-P		maize
BER	AMP		maize
BER	SUPER-OXIDE		maize
BER	UREA		maize
BER	PRO		maize
BER	SUC		maize
BER	MYS		maize
BER	NADH		maize
BER	INDOLE		maize
BER	HIS		maize
BER	OXALACETIC_ACID		maize
BER	SHIKIMATE		maize
BER	NADP		maize
BER	NADPH		maize
BER	FE__43__3		maize
BER	MO-A		maize
BER	GLY		maize
BER	Lactate		maize
BER	PAPS		maize
BER	ADP		maize
BER	OXYGEN-MOLECULE		maize
BER	NAD		maize
BER	MAL		maize
BER	MO__43__2		maize
BER	SHIKIMATE-5P		maize
BER	THF		maize
BER	AMMONIA		maize
BER	HYDROGEN-PEROXIDE		maize
BER	Pi		maize
BER	PYRIDOXINE		maize
BER	INDOLE_PYRUVATE		maize
BER	VAL		maize
BER	ATP		maize
BER	MPD-24844		maize
BER	H2CO3		maize
BER	THR		maize
BER	GTP		maize
BER	LEU		maize
BER	L-LACTATE		maize
BER	L-ASPARTATE		maize
BER	WATER		maize
BER	BIOTIN		maize
BER	NIACINE		maize
BER	SER		maize
BER	L-ARGININO-SUCCINATE		maize
BRX	AMP		maize
BRX	FE__43__2		maize
BRX	NADP		maize
BRX	PAPS		maize
BRX	BIOTIN		maize
BRX	UREA		maize
BRX	TYR		maize
BRX	SUC		maize
BRX	GLY		maize
BRX	WATER		maize
BRX	4-FUMARYL-ACETOACETATE		maize
BRX	PPI		maize
BRX	PHE		maize
BRX	GLN		maize
BRX	ATP		maize
BRX	GDP		maize
BRX	LEU		maize
BRX	INDOLE-3-GLYCEROL-P		maize
BRX	ADENOSYLCOBALAMIN		maize
BRX	GLYCEROL-3P		maize
BRX	FE__43__3		maize
BRX	SHIKIMATE-5P		maize
BRX	SER		maize
BRX	FRUCTOSE-6P		maize
BRX	SELENITE		maize
BRX	S2O3		maize
BRX	NAD		maize
BRX	HIS		maize
BRX	ACET		maize
BRX	MPD-846		maize
BRX	GTP		maize
BRX	ENTEROBACTIN		maize
BRX	ASN		maize
BRX	SUPER-OXIDE		maize
BRX	THF		maize
BRX	PYRIDOXINE		maize
BRX	S__45_ITRAMALATE		maize
BRX	INDOLE_PYRUVATE		maize
BRX	RIBOFLAVIN		maize
BRX	MYS		maize
BRX	NADPH		maize
BRX	PANTOTHENATE		maize
BRX	THIAMINE-PYROPHOSPHATE		maize
BRX	AMMONIA		maize
BRX	FORMATE		maize
BRX	THR		maize
BRX	TRP		maize
BRX	ILE		maize
BRX	FAD		maize
BRX	OXYGEN-MOLECULE		maize
BRX	OXALACETIC_ACID		maize
BRX	NIACINE		maize
BRX	VAL		maize
BRX	ADP		maize
BRX	L-ARGININO-SUCCINATE		maize
BRX	INDOLE		maize
BRX	L-LACTATE		maize
BRX	Lactate		maize
BRX	MALEATE		maize
BRX	Pi		maize
BRX	PRO		maize
BRX	H2CO3		maize
BRX	ARG		maize
BRX	SHIKIMATE		maize
BRX	UDP		maize
BRX	MAL		maize
BRX	HYDROGEN-PEROXIDE		maize
BRX	MPD-110		maize
BRX	MPD-24844		maize
BRX	L-ASPARTATE		maize
BRX	MO__43__2		maize
BRX	MPD-3633		maize
BRX	NADH		maize
BRX	FERRIC-ENTEROBACTIN__45_OMPLEX		maize
BRX	MO-A_		maize

[truncated: 4 more sheets: Table_S11, Table_S12, Table_S13, Table_S14]
